# Supplementary material for: Mebendazole Inhibits Histoplasma capsulatum In Vitro Growth and Decreases Mitochondrion and Cytoskeleton Protein Levels
Source: J Fungi (Basel). 2023 Mar 21;9(3):385. doi: 10.3390/jof9030385 (PMC10051957; doi:10.3390/jof9030385)
Supplement: Supplementary file 1 [file jof-09-00385-s001.zip › Table S1.xlsx]

## Sheet: Overall data quality
File name	Deoy spectra	Spectra	Decoy peptides	Peptides	Decoy proteins	Proteins
D:\Dropbox\RHV_Dropbox\Projetos\Marcos_INI\Histoplasma\2022_Histoplasma\Analise_PLV\C\C01\C01.sepr2	173	94169	62	43991	209	17249
D:\Dropbox\RHV_Dropbox\Projetos\Marcos_INI\Histoplasma\2022_Histoplasma\Analise_PLV\C\C02\C02.sepr2	171	94090	53	43151	174	17283
D:\Dropbox\RHV_Dropbox\Projetos\Marcos_INI\Histoplasma\2022_Histoplasma\Analise_PLV\C\C03\C03.sepr2	157	93294	51	43657	183	16999
D:\Dropbox\RHV_Dropbox\Projetos\Marcos_INI\Histoplasma\2022_Histoplasma\Analise_PLV\C\C04\C04.sepr2	161	88488	47	40734	165	16609
D:\Dropbox\RHV_Dropbox\Projetos\Marcos_INI\Histoplasma\2022_Histoplasma\Analise_PLV\C\C05\C05.sepr2	183	93920	48	44270	169	17119
D:\Dropbox\RHV_Dropbox\Projetos\Marcos_INI\Histoplasma\2022_Histoplasma\Analise_PLV\M\M01\M01.sepr2	168	84098	63	40709	166	15906
D:\Dropbox\RHV_Dropbox\Projetos\Marcos_INI\Histoplasma\2022_Histoplasma\Analise_PLV\M\M02\M02.sepr2	152	90307	52	42078	192	16646
D:\Dropbox\RHV_Dropbox\Projetos\Marcos_INI\Histoplasma\2022_Histoplasma\Analise_PLV\M\M03\M03.sepr2	185	87860	57	41252	198	16538
D:\Dropbox\RHV_Dropbox\Projetos\Marcos_INI\Histoplasma\2022_Histoplasma\Analise_PLV\M\M04\M04.sepr2	160	91675	41	42805	196	16919
D:\Dropbox\RHV_Dropbox\Projetos\Marcos_INI\Histoplasma\2022_Histoplasma\Analise_PLV\M\M05\M05.sepr2	213	86757	67	40086	183	15302
Average	172.3	90465.8	54.1	42273.3	183.5	16657
Standard deviation	17.8826	3547.65	8.10281	1512.43	15.0499	628.756
Variation coefficient (%)	10.3788	3.92153	14.9775	3.57774	8.20159	3.77472

## Sheet: Venn - C Exclusive
Protein Index	Locus	1::C01	1::C02	1::C03	1::C04	1::C05	Total Signal	Replicate Count	Description
0	gi|2019176738|gb|KAG5294347.1|	0.0012532		0.00164662	0.00169305	0.00147637	0.00606924	4	dnaK-type molecular chaperone bipA [Histoplasma capsulatum G217B]
1589	gi|150407864|gb|EDN03405.1|	0.000353381		0.000728342		0.000723077	0.0018048	3	predicted protein [Histoplasma capsulatum NAm1] : gi154286856refXP_001544223.1 predicted protein [Histoplasma capsulatum NAm1]
477	gi|1999206637|gb|QSS73944.1|	2.84441e-05	3.03833e-05	2.7234e-05	2.11767e-05	2.77656e-05	0.000135004	5	tubulin alpha-1 subunit [Histoplasma capsulatum G186AR] : gi2019178359gbKAG5295961.1 tubulin alpha-1 subunit [Histoplasma capsulatum] : gi225554594gbEEH02890.1 tubulin alpha-1 subunit [Histoplasma capsulatum G186AR] : gi1999195022gbQSS62398.1 tubulin alpha-1 subunit [Histoplasma capsulatum] : gi325094872gbEGC48182.1 tubulin alpha chain [Histoplasma capsulatum H88] : gi1999182406gbQSS50206.1 tubul…
1585	gi|2019184199|gb|KAG5301748.1|	2.9478e-05	2.91107e-05	2.88168e-05		2.30704e-05	0.000110476	4	vacuolar sorting-associated protein [Histoplasma capsulatum G217B]
41	gi|2019179914|gb|KAG5297496.1|		4.37376e-05	2.9018e-05	2.84309e-05		0.000101187	3	ubiquitin conjugation factor E4 [Histoplasma capsulatum G217B]
295	gi|2019174117|gb|KAG5291747.1|	1.87366e-05	1.65829e-05			1.60382e-05	5.13578e-05	3	cysteinyl-tRNA synthetase [Histoplasma capsulatum G217B]
961	gi|2019184583|gb|KAG5302132.1|	5.88759e-06	9.04666e-06	7.53256e-06		7.96889e-06	3.04357e-05	4	WD domain-containing protein [Histoplasma capsulatum G217B]
1334	gi|2019172094|gb|KAG5289747.1|	6.00614e-06	1.13614e-05	5.80185e-06		5.2236e-06	2.8393e-05	4	alpha-amylase AmyA [Histoplasma capsulatum G217B]
1236	gi|2019177540|gb|KAG5295149.1|		3.64706e-06		8.093e-07	2.15408e-05	2.59971e-05	3	mago nashi domain-containing protein [Histoplasma capsulatum G217B] : gi2019181797gbKAG5299361.1 mago nashi domain-containing protein [Histoplasma capsulatum] : gi1999181739gbQSS49539.1 mago nashi domain-containing protein [Histoplasma capsulatum H88] : gi1999200707gbQSS68018.1 mago nashi domain-containing protein [Histoplasma capsulatum G186AR]
933	gi|1999198997|gb|QSS66342.1|			8.30276e-06	1.0697e-05	6.47476e-06	2.54745e-05	3	bZIP transcription factor [Histoplasma capsulatum] : gi150414621gbEDN09983.1 predicted protein [Histoplasma capsulatum NAm1] : gi154274660refXP_001538181.1 predicted protein [Histoplasma capsulatum NAm1]
875	gi|1999183013|gb|QSS50812.1|	4.93107e-06		8.60653e-06		1.00392e-05	2.35768e-05	3	actin patch protein [Histoplasma capsulatum H88] : gi240280225gbEER43729.1 actin patch protein [Histoplasma capsulatum H143] : gi325096679gbEGC49989.1 actin patch protein [Histoplasma capsulatum H88]
1028	gi|2019177300|gb|KAG5294909.1|		7.10263e-06	6.80571e-06		7.19593e-06	2.11043e-05	3	formamidopyrimidine-DNA glycosylase lyase mutM [Histoplasma capsulatum G217B]
1731	gi|2019171541|gb|KAG5289194.1|	3.82192e-06	4.96409e-06	5.15733e-06		4.92132e-06	1.88646e-05	4	electron transfer flavoprotein alpha-subunit [Histoplasma capsulatum G217B]
116	gi|2019180655|gb|KAG5298237.1|	2.99548e-06	3.65452e-06	6.12479e-06		1.84434e-06	1.46191e-05	4	COP9 signalosome complex subunit [Histoplasma capsulatum G217B]
397	gi|2019180866|gb|KAG5298448.1|	3.58749e-06		5.79398e-06		2.46093e-06	1.18424e-05	3	hypothetical protein I7I48_07896 [Histoplasma capsulatum G217B]
1776	gi|2019169261|gb|KAG5286934.1|			3.72779e-06	2.2764e-06	4.9284e-06	1.09326e-05	3	F1 ATPase assembly protein [Histoplasma capsulatum G217B]
1336	gi|2019171582|gb|KAG5289235.1|	3.33638e-06	8.09232e-07		3.78254e-06	2.26195e-06	1.01901e-05	4	hypothetical protein I7I48_08505 [Histoplasma capsulatum G217B]
1216	gi|2019174274|gb|KAG5291904.1|	3.12368e-06			4.54036e-06	2.48819e-06	1.01522e-05	3	response regulator [Histoplasma capsulatum G217B]
1137	gi|2019172635|gb|KAG5290288.1|			5.03522e-06	3.74502e-07	4.46225e-06	9.87198e-06	3	hypothetical protein I7I48_09872 [Histoplasma capsulatum G217B]
1584	gi|325091744|gb|EGC45054.1|	1.70616e-06	2.36978e-06	2.46302e-06		2.38895e-06	8.92791e-06	4	conserved hypothetical protein [Histoplasma capsulatum H88] : gi1999198691gbQSS66036.1 hypothetical protein I7I51_06887 [Histoplasma capsulatum] : gi150411117gbEDN06505.1 predicted protein [Histoplasma capsulatum NAm1] : gi240277337gbEER40846.1 conserved hypothetical protein [Histoplasma capsulatum H143] : gi225562256gbEEH10536.1 conserved hypothetical protein [Histoplasma capsulatum G186AR] : gi…
888	gi|2019169529|gb|KAG5287202.1|	3.63636e-07	1.11997e-06			6.80285e-06	8.28645e-06	3	RNA-binding protein Prp24 [Histoplasma capsulatum G217B]
254	gi|2019183625|gb|KAG5301174.1|	1.62557e-06		1.55091e-06	1.70384e-06	3.12474e-06	8.00505e-06	4	rho GTPase activator [Histoplasma capsulatum G217B]
174	gi|2019169427|gb|KAG5287100.1|	1.38002e-06	1.32315e-06		4.90051e-06		7.60369e-06	3	G-patch and R3H domain-containing protein c [Histoplasma capsulatum G217B]
1338	gi|2019175106|gb|KAG5292736.1|		2.78419e-06	1.84831e-06		2.2454e-06	6.87791e-06	3	cell division cycle protein, ribosomal RNA methyltransferase MRM2 [Histoplasma capsulatum G217B]
339	gi|2019180386|gb|KAG5297968.1|	1.57322e-06	1.35425e-06		1.21989e-06	1.65982e-06	5.80718e-06	4	actin polymerization protein Bzz1 [Histoplasma capsulatum G217B]
1070	gi|2019180356|gb|KAG5297938.1|	1.4609e-06		1.48449e-06		2.4054e-06	5.3508e-06	3	hypothetical protein I7I48_07218 [Histoplasma capsulatum G217B]
1007	gi|240276562|gb|EER40073.1|	1.05187e-06		1.33631e-06	1.27965e-06		3.66784e-06	3	DUF52 domain-containing protein [Histoplasma capsulatum H143]
1924	gi|325095352|gb|EGC48662.1|	7.90088e-07	1.19229e-06		5.78485e-07		2.56086e-06	3	mitochondrial import receptor subunit [Histoplasma capsulatum H88] : gi1999182868gbQSS50668.1 metaxin [Histoplasma capsulatum H88]
1479	gi|225554745|gb|EEH03040.1|	4.63652e-07	2.78833e-07	7.4024e-07	6.21796e-07	2.34755e-07	2.33928e-06	5	conserved hypothetical protein [Histoplasma capsulatum G186AR] : gi1999206836gbQSS74143.1 hypothetical protein I7I50_09202 [Histoplasma capsulatum G186AR] : gi2019178560gbKAG5296162.1 hypothetical protein I7I52_06723 [Histoplasma capsulatum]
1630	gi|1999205416|gb|QSS72724.1|	3.07887e-07	9.46855e-07	4.80501e-07	1.55374e-07		1.89062e-06	4	RNA polymerase II subunit 7 [Histoplasma capsulatum G186AR] : gi2019173149gbKAG5290796.1 RNA polymerase II subunit 7 [Histoplasma capsulatum] : gi2019183469gbKAG5301018.1 RNA polymerase II subunit 7 [Histoplasma capsulatum G217B] : gi325091406gbEGC44716.1 RNA polymerase II subunit 7 [Histoplasma capsulatum H88] : gi1999187695gbQSS55492.1 RNA polymerase II subunit 7 [Histoplasma capsulatum H88] : …

## Sheet: Venn - M Exclusive
Protein Index	Locus	2::M01	2::M02	2::M03	2::M04	2::M05	Total Signal	Replicate Count	Description
1573	gi|1999196412|gb|QSS63765.1|	0.0022198		0.00365651	0.00314285	0.00522553	0.0142447	4	NADP-specific glutamate dehydrogenase [Histoplasma capsulatum] : gi150413769gbEDN09152.1 glutamate dehydrogenase [Histoplasma capsulatum NAm1] : gi154278741refXP_001540184.1 glutamate dehydrogenase [Histoplasma capsulatum NAm1]
826	gi|168256|gb|AAA33383.1|			0.000505928	0.000547329	0.000362306	0.00141556	3	heat shock protein 82 [Histoplasma capsulatum]
828	gi|2019169474|gb|KAG5287147.1|	0.00014032	0.00028875	0.000244969	0.000157575	0.000394518	0.00122613	5	formamidase [Histoplasma capsulatum G217B]
835	gi|2019179574|gb|KAG5297156.1|	2.5615e-05			2.48657e-05	5.80582e-05	0.000108539	3	Hnt1 cyclin dependent kinase Kin28 interacting protein [Histoplasma capsulatum G217B]
1737	gi|1999184246|gb|QSS52045.1|	1.72835e-05			2.58562e-05	2.68596e-05	6.99993e-05	3	small nuclear ribonucleoprotein E [Histoplasma capsulatum H88] : gi1999202712gbQSS70022.1 small nuclear ribonucleoprotein E [Histoplasma capsulatum G186AR] : gi2019180470gbKAG5298052.1 small nuclear ribonucleoprotein E [Histoplasma capsulatum G217B] : gi2019186907gbKAG5304424.1 small nuclear ribonucleoprotein E [Histoplasma capsulatum]
1157	gi|325096351|gb|EGC49661.1|	8.31467e-06			3.56726e-05	5.02901e-06	4.90162e-05	3	eukaryotic translation initiation factor 5B [Histoplasma capsulatum H88] : gi1999189713gbQSS57508.1 eukaryotic translation initiation factor 5B [Histoplasma capsulatum H88] : gi240278327gbEER41834.1 eukaryotic translation initiation factor 5B [Histoplasma capsulatum H143]
639	gi|154282659|ref|XP_001542125.1|	5.52135e-06			1.29439e-05	2.42903e-05	4.27556e-05	3	predicted protein [Histoplasma capsulatum NAm1] : gi150410305gbEDN05693.1 predicted protein [Histoplasma capsulatum NAm1] : gi1999197872gbQSS65217.1 DUF1014 domain-containing protein [Histoplasma capsulatum]
964	gi|150412956|gb|EDN08343.1|			1.856e-05	1.44069e-05	9.38649e-06	4.23534e-05	3	predicted protein [Histoplasma capsulatum NAm1] : gi1999194121gbQSS61541.1 mitochondrial import protein MAS5 [Histoplasma capsulatum] : gi154280400refXP_001541013.1 predicted protein [Histoplasma capsulatum NAm1]
502	gi|2019183060|gb|KAG5300609.1|		7.32075e-06	7.15224e-06		5.302e-06	1.9775e-05	3	RNA polymerase II largest subunit [Histoplasma capsulatum G217B]
761	gi|2019179061|gb|KAG5296643.1|	8.53642e-07		1.96736e-06		1.11647e-05	1.39857e-05	3	MGS207 protein [Histoplasma capsulatum G217B]
1729	gi|2019171913|gb|KAG5289566.1|			4.65458e-06	4.62087e-06	2.53188e-06	1.18073e-05	3	dUTPase [Histoplasma capsulatum G217B]
1974	gi|2019170560|gb|KAG5288225.1|	3.96836e-06		3.75774e-06	2.85554e-06		1.05816e-05	3	DNA repair protein RAD1 [Histoplasma capsulatum G217B]
1760	gi|2019184335|gb|KAG5301884.1|		2.32582e-06		3.33378e-06	2.41908e-06	8.07868e-06	3	chromatin-remodeling complex subunit ies6 [Histoplasma capsulatum G217B]
756	gi|2019179154|gb|KAG5296736.1|	2.82226e-06	1.66328e-06	2.03756e-06			6.52311e-06	3	hypothetical protein I7I48_05653 [Histoplasma capsulatum G217B]
1318	gi|2019182412|gb|KAG5299976.1|	2.06216e-06		1.82639e-06		2.45691e-06	6.34546e-06	3	universal stress protein [Histoplasma capsulatum] : gi1999200084gbQSS67395.1 universal stress protein [Histoplasma capsulatum G186AR] : gi225557568gbEEH05854.1 conserved hypothetical protein [Histoplasma capsulatum G186AR]
1379	gi|2019179001|gb|KAG5296583.1|	4.9815e-07	1.19167e-06	9.13268e-07			2.60309e-06	3	transcription initiation factor tfiid 55 kd subunit [Histoplasma capsulatum G217B]
2216	gi|240280458|gb|EER43962.1|	1.19947e-06		9.83258e-07	3.96612e-07		2.57934e-06	3	predicted protein [Histoplasma capsulatum H143]
2214	gi|1999207118|gb|QSS74425.1|	2.12928e-07	5.22955e-07	1.58664e-07	6.96046e-07		1.59059e-06	4	hypothetical protein I7I50_09597 [Histoplasma capsulatum G186AR] : gi2019178840gbKAG5296442.1 hypothetical protein I7I52_07127 [Histoplasma capsulatum] : gi225556319gbEEH04608.1 conserved hypothetical protein [Histoplasma capsulatum G186AR]

## Sheet: Venn - C and M
Protein Index	Locus	1::C01	1::C02	1::C03	1::C04	1::C05	2::M01	2::M02	2::M03	2::M04	2::M05	Total Signal	Replicate Count	Description
1574	gi|2019180006|gb|KAG5297588.1|	0.00329932	0.00549938	0.000911867	0.000783022	0.00393387	0.00354299	0.00504589	0.0060816	0.00589002	0.00923608	0.044224	10	NADP-specific glutamate dehydrogenase [Histoplasma capsulatum G217B]
1575	gi|240280021|gb|EER43525.1|	0.00325541	0.00540424	0.000901539	0.000773304	0.00387916	0.00349117	0.00496215	0.00599672	0.00580005	0.00907384	0.0435376	10	NADP-specific glutamate dehydrogenase [Histoplasma capsulatum H143] : gi325088742gbEGC42052.1 NADP-specific glutamate dehydrogenase [Histoplasma capsulatum H88] : gi1999183724gbQSS51523.1 NADP-specific glutamate dehydrogenase [Histoplasma capsulatum H88]
825	gi|2019171748|gb|KAG5289401.1|	0.00370066	0.00412594	0.00463803	0.00453842	0.00396462	0.00396285	0.00427524	0.00395637	0.00424494	0.00447584	0.0418829	10	disulfidisomerase [Histoplasma capsulatum G217B]
1771	gi|2019169424|gb|KAG5287097.1|	0.00305979	0.00390255	0.00385217	0.00283372	0.00347461	0.00300025	0.00255462	0.0024431	0.00320172	0.00285231	0.0311748	10	histone H2A [Histoplasma capsulatum G217B] : gi2019172809gbKAG5290456.1 histone H2A [Histoplasma capsulatum] : gi150411605gbEDN06993.1 histone H2A [Histoplasma capsulatum NAm1] : gi1999193421gbQSS60921.1 histone H2A [Histoplasma capsulatum] : gi225554847gbEEH03141.1 histone H2A [Histoplasma capsulatum G186AR] : gi240274224gbEER37741.1 histone H2A [Histoplasma capsulatum H143] : gi1999205076gbQSS7…
824	gi|225563091|gb|EEH11370.1|	0.00341428	0.00357973	0.00400863	0.00408623		0.00368281	0.00344677	0.00348115			0.0256996	7	disulfidisomerase [Histoplasma capsulatum G186AR] : gi2019185267gbKAG5302784.1 disulfidisomerase [Histoplasma capsulatum] : gi1999204506gbQSS71815.1 disulfidisomerase [Histoplasma capsulatum G186AR]
823	gi|150411711|gb|EDN07099.1|	0.00234315	0.00239488	0.00257802	0.00258555	0.0023914	0.00237234	0.00232613	0.00236711	0.00243333	0.00255781	0.0243497	10	protein disulfide-isomerase precursor [Histoplasma capsulatum NAm1] : gi1999194037gbQSS61457.1 disulfidisomerase [Histoplasma capsulatum] : gi154281439refXP_001541532.1 protein disulfide-isomerase precursor [Histoplasma capsulatum NAm1]
1119	gi|325091516|gb|EGC44826.1|	0.00180921	0.00161489	0.00196233	0.00187741	0.00173662	0.00180486	0.00176945	0.0017223	0.00186402	0.00216443	0.0183255	10	RNP domain-containing protein [Histoplasma capsulatum H88] : gi240273029gbEER36552.1 RNP domain-containing protein [Histoplasma capsulatum H143] : gi2019183565gbKAG5301114.1 RNP domain-containing protein [Histoplasma capsulatum G217B] : gi1999187800gbQSS55597.1 RNP domain-containing protein [Histoplasma capsulatum H88]
138	gi|2019180707|gb|KAG5298289.1|	0.00161139	0.00187946	0.00201458	0.00197632	0.00227914	0.00130821	0.00151265	0.00172246	0.00170268	0.00151435	0.0175212	10	pleckstrin homology domain protein [Histoplasma capsulatum G217B]
1117	gi|154283895|ref|XP_001542743.1|	0.00165363	0.00145674	0.00175084	0.00163816	0.00152612	0.00164324	0.00160904	0.00157081	0.00164349	0.0019567	0.0164488	10	hypothetical protein HCAG_02914 [Histoplasma capsulatum NAm1] : gi150410923gbEDN06311.1 hypothetical protein HCAG_02914 [Histoplasma capsulatum NAm1] : gi1999198491gbQSS65836.1 RNP domain-containing protein [Histoplasma capsulatum]
814	gi|240278755|gb|EER42261.1|	0.00189497	0.00232818			0.00226775	0.00177181	0.00191888	0.00210343	0.00216132	0.0015566	0.0160029	8	histone H4 [Histoplasma capsulatum H143] : gi225560317gbEEH08599.1 histone H4 [Histoplasma capsulatum G186AR] : gi325090335gbEGC43645.1 histone H4 [Histoplasma capsulatum H88] : gi1999200991gbQSS68302.1 histone H4 [Histoplasma capsulatum G186AR] : gi2019181514gbKAG5299078.1 histone H4 [Histoplasma capsulatum]
1770	gi|225557264|gb|EEH05550.1|	0.00141522	0.0016083	0.00154144	0.00141229	0.00156588	0.0011261	0.00128719	0.00133531	0.00147713	0.00108504	0.0138539	10	histone H2A [Histoplasma capsulatum G186AR] : gi1999195623gbQSS62976.1 histone H2A [Histoplasma capsulatum] : gi1999182962gbQSS50761.1 histone H2A [Histoplasma capsulatum H88] : gi154277212refXP_001539447.1 hypothetical protein HCAG_04914 [Histoplasma capsulatum NAm1] : gi1999199751gbQSS67062.1 histone H2A [Histoplasma capsulatum G186AR] : gi150413032gbEDN08415.1 hypothetical protein HCAG_04914 […
1665	gi|325091292|gb|EGC44602.1|	0.000900187	0.000856723	0.00076437	0.000828907	0.00099401	0.00117011	0.00101164	0.00076229	0.00076608	0.000954965	0.00900929	10	60S acidic ribosomal protein P2 [Histoplasma capsulatum H88] : gi1999187577gbQSS55374.1 60S acidic ribosomal protein P2 [Histoplasma capsulatum H88]
457	gi|150409233|gb|EDN04683.1|	0.00055569	0.000650425	0.000746991	0.000798999	0.000692322	0.000750965	0.000674119	0.000627066	0.000620107	0.000734739	0.00685142	10	predicted protein [Histoplasma capsulatum NAm1] : gi1999190388gbQSS57980.1 cell cycle regulator p21 protein [Histoplasma capsulatum] : gi154271420refXP_001536563.1 predicted protein [Histoplasma capsulatum NAm1]
1507	gi|2019170667|gb|KAG5288332.1|	0.000662505	0.000708567	0.00049627	0.000460098	0.000624049	0.000567978	0.000666659	0.000758182	0.000708537	0.000941507	0.00659435	10	fumarate reductase flavoprotein subunit [Histoplasma capsulatum G217B]
1701	gi|1999182462|gb|QSS50262.1|	0.000662541	0.000788797	0.000637536	0.00055156	0.00067076	0.000489622	0.000556634	0.000577195	0.000642984	0.000421299	0.00599893	10	ATP synthase subunit beta [Histoplasma capsulatum H88] : gi325094927gbEGC48237.1 mitochondrial ATP synthase [Histoplasma capsulatum H88] : gi1999206692gbQSS73999.1 ATP synthase subunit beta [Histoplasma capsulatum G186AR] : gi2019178414gbKAG5296016.1 ATP synthase subunit beta [Histoplasma capsulatum] : gi240276989gbEER40499.1 mitochondrial ATP synthase [Histoplasma capsulatum H143] : gi2019170396…
1017	gi|2019177582|gb|KAG5295191.1|	0.000449355	0.000497993	0.000523757	0.000580843	0.000659584	0.000551817	0.000522275	0.000447651	0.000555009	0.000675881	0.00546417	10	Cu-Zn superoxide dismutase [Histoplasma capsulatum G217B]
832	gi|2019181152|gb|KAG5298716.1|	0.000546555	0.00067814	0.000495064	0.000443867	0.000597862	0.000362693	0.000487849	0.000497668	0.00057159	0.000311292	0.00499258	10	glyceraldehyde-3-phosphate dehydrogenase [Histoplasma capsulatum] : gi225557261gbEEH05547.1 glyceraldehyde-3-phosphate dehydrogenase [Histoplasma capsulatum G186AR] : gi1999199748gbQSS67059.1 glyceraldehyde-3-phosphate dehydrogenase [Histoplasma capsulatum G186AR] : gi11244776gbAAG33368.1AF273703_1 glyceraldehyde-3-phosphate dehydrogenase [Histoplasma capsulatum] : gi2019181066gbKAG5298648.1 glyc…
1255	gi|2019179126|gb|KAG5296708.1|	0.000420891	0.000453708	0.000488582	0.000514321	0.000531163	0.000453434	0.000491676	0.000443647	0.00047377	0.000561175	0.00483237	10	rnapii degradation factor def1 [Histoplasma capsulatum G217B]
1581	gi|2019180877|gb|KAG5298459.1|	0.000670571	0.000656405	0.000403565	0.000796201	8.62529e-05	0.000688908	0.000637014	6.10412e-05	0.000677996	4.86629e-05	0.00472662	10	mitochondrion protein [Histoplasma capsulatum G217B]
431	gi|2019184667|gb|KAG5302216.1|	0.000456021	0.000425733	0.000463054	0.000472456	0.000500073	0.000475978	0.000475749	0.000439202	0.000457844	0.000548398	0.00471451	10	acyl CoA binding protein family protein [Histoplasma capsulatum G217B]
443	gi|1999183592|gb|QSS51391.1|	0.000359297	0.000300878	0.000580625	0.000596597	0.000438112	0.000409012	0.000350364	0.000311348	0.000577446	0.000523121	0.0044468	10	60S acidic ribosomal protein P1 [Histoplasma capsulatum H88] : gi325088882gbEGC42192.1 hypothetical protein HCEG_01554 [Histoplasma capsulatum H88] : gi240280160gbEER43664.1 hypothetical protein HCDG_01694 [Histoplasma capsulatum H143] : gi1999202098gbQSS69408.1 60S acidic ribosomal protein P1 [Histoplasma capsulatum G186AR] : gi2019179866gbKAG5297448.1 60S acidic ribosomal protein P1 [Histoplasm…
1090	gi|2019172189|gb|KAG5289842.1|	0.000411091	0.000444098	0.000452158	0.000444336	0.00037925	0.000433876	0.000467857	0.000468713	0.000487125	0.000442295	0.0044308	10	heat shock protein STI1 [Histoplasma capsulatum G217B]
202	gi|2019183990|gb|KAG5301539.1|	0.000750741	0.000692523	0.00022305	0.000238021	0.000451362	0.000472024	0.000374351	0.000424212	0.000443573	0.000201328	0.00427118	10	histone H3 [Histoplasma capsulatum G217B]
833	gi|154277204|ref|XP_001539443.1|	0.000476462	0.000576347	0.000400505	0.000355567	0.000480832	0.000328578	0.000411322	0.000434241	0.000481532	0.000279514	0.0042249	10	glyceraldehyde-3-phosphate dehydrogenase [Histoplasma capsulatum NAm1] : gi30580401spQ9HFX1.1G3P_AJECA RecName: Full=Glyceraldehyde-3-phosphate dehydrogenase; Short=GAPDH : gi1999195620gbQSS62973.1 glyceraldehyde-3-phosphate dehydrogenase [Histoplasma capsulatum] : gi11244778gbAAG33369.1AF273704_1 glyceraldehyde-3-phosphate dehydrogenase [Histoplasma capsulatum] : gi150413028gbEDN08411.1 glyceral…
1019	gi|1999180919|gb|QSS48719.1|	0.00041715	0.00048477	0.00051604	0.000437874	0.000495208	0.000338246	0.000400959	0.000395724	0.000421127	0.00030687	0.00421397	10	40S ribosomal protein S18 [Histoplasma capsulatum H88] : gi150409569gbEDN05013.1 40S ribosomal protein S18 [Histoplasma capsulatum NAm1] : gi1999199220gbQSS66564.1 40S ribosomal protein S18 [Histoplasma capsulatum] : gi2019184741gbKAG5302290.1 40S ribosomal protein S18 [Histoplasma capsulatum G217B] : gi154270985refXP_001536346.1 40S ribosomal protein S18 [Histoplasma capsulatum NAm1] : gi2019177…
854	gi|2019169325|gb|KAG5286998.1|	0.00037913	0.000457689	0.00025074	0.000204838	0.000313478	0.000503334	0.000464131	0.000499065	0.000388073	0.000733265	0.00419374	10	pyridoxine biosynthesis protein pyroA [Histoplasma capsulatum G217B]
1821	gi|3342062|gb|AAC27509.1|	0.000436777	0.00040341	0.000454555	0.000430005	0.000484198	0.000377129	0.000437456	0.000313252	0.00037903	0.00047248	0.00418829	10	calmodulin [Histoplasma capsulatum] : gi1999191538gbQSS59130.1 calmodulin [Histoplasma capsulatum] : gi150407919gbEDN03460.1 calmodulin [Histoplasma capsulatum NAm1] : gi521146gbAAB50268.1 calmodulin [Histoplasma capsulatum] : gi240273846gbEER37365.1 calmodulin [Histoplasma capsulatum H143] : gi2019174964gbKAG5292594.1 calmodulin [Histoplasma capsulatum G217B] : gi1999207870gbQSS75176.1 calmoduli…
1306	gi|240278287|gb|EER41794.1|	0.00041113	0.000421241	0.000358519	0.00041552	0.000450179	0.000355562	0.00035642	0.000380676	0.00035596	0.000474681	0.00397989	10	hypothetical protein HCDG_04441 [Histoplasma capsulatum H143] : gi325096311gbEGC49621.1 hypothetical protein HCEG_08836 [Histoplasma capsulatum H88] : gi225557608gbEEH05894.1 hypothetical protein HCBG_06158 [Histoplasma capsulatum G186AR]
1582	gi|2019184028|gb|KAG5301577.1|	0.0004232	0.000424889	0.000466709		0.000448818	0.000402766	0.000399442	0.000428703	0.000422659	0.000458996	0.00387618	9	nuclear segregation protein [Histoplasma capsulatum G217B]
445	gi|2019183641|gb|KAG5301190.1|	0.00033369	0.000301863	0.000454181	0.000439392	0.000359793	0.000255819	0.000360253	0.000363797	0.000388684	0.000506847	0.00376432	10	tropomyosin [Histoplasma capsulatum G217B]
831	gi|2019169340|gb|KAG5287013.1|	0.000419846	0.000254949	0.000486994	0.000411313	0.000380754	0.000290779	0.00042669	0.000355577	0.000376905	0.000281027	0.00368483	10	sulfur metabolite repression control protein C [Histoplasma capsulatum G217B]
10	gi|2019169476|gb|KAG5287149.1|	0.000352595	0.00033158	0.000415687	0.000341938	0.000397151	0.000327509	0.000388344	0.000376864	0.000396248	0.000281273	0.00360919	10	peptidyl-prolyl cis-trans isomerase D [Histoplasma capsulatum G217B]
817	gi|2019175049|gb|KAG5292679.1|	0.000370551	0.00043761	0.000305486	0.00029031	0.000420826	0.000297064	0.00032524	0.000355089	0.000382724	0.000164828	0.00334973	10	glutamate synthase [Histoplasma capsulatum G217B]
1536	gi|2019176989|gb|KAG5294598.1|	0.000308709	0.000269808	0.000355011	0.000404873	0.000338102	0.000381387	0.000296543	0.000327025	0.000269344	0.000346616	0.00329742	10	eukaryotic translation initiation factor 5A-2 [Histoplasma capsulatum G217B]
24	gi|2019171408|gb|KAG5289061.1|	0.000378957	0.000429317	0.000360256	0.000294459	0.000427367	0.000298952	0.000280096	0.000279237	0.00031122	0.000229773	0.00328963	10	malate dehydrogenase [Histoplasma capsulatum G217B]
860	gi|2019183141|gb|KAG5300690.1|	0.000348464	0.000376448	0.00029237	0.000263197	0.000349165	0.000270491	0.000328021	0.000332307	0.000340637	0.000276203	0.0031773	10	cell division control protein [Histoplasma capsulatum G217B]
808	gi|2019179431|gb|KAG5297013.1|	0.000256	0.000297804	0.000308883	0.000262531	0.000310638	0.000295634	0.000347911	0.000311143	0.000305627	0.000467302	0.00316347	10	nascent polypeptide-associated complex subunit alpha [Histoplasma capsulatum G217B]
467	gi|2019175345|gb|KAG5292975.1|	0.000314438	0.000428934	0.000333559	0.000249103	0.000357359	0.000238795	0.000304185	0.000297959	0.000399766	0.0001634	0.0030875	10	RT-like superfamily domain-containing protein [Histoplasma capsulatum G217B]
73	gi|2019172285|gb|KAG5289938.1|	0.000284246	0.000325755	0.000297331	0.000299475	0.000292587	0.000198072	0.000375436	0.000313551	0.000305264	0.000389823	0.00308154	10	L-PSP endoribonuclease [Histoplasma capsulatum G217B]
1638	gi|2019176949|gb|KAG5294558.1|	0.000319077	0.000372439	0.000360201	0.000283863	0.000355885	0.000242855	0.000313437	0.000309205	0.000336226	0.000178545	0.00307173	10	elongation factor 2 [Histoplasma capsulatum G217B] : gi225557614gbEEH05900.1 elongation factor 2 [Histoplasma capsulatum G186AR] : gi325096318gbEGC49628.1 elongation factor 2 [Histoplasma capsulatum H88] : gi1999189742gbQSS57537.1 elongation factor 2 [Histoplasma capsulatum H88] : gi240278295gbEER41802.1 elongation factor 2 [Histoplasma capsulatum H143]
2	gi|240281943|gb|EER45446.1|	0.000309805	0.000358834	0.00030532	0.000255151	0.000355515	0.000269717	0.000282433	0.000348496	0.000308014	0.000202334	0.00299562	10	glutamine synthetase [Histoplasma capsulatum H143] : gi1999202852gbQSS70162.1 glutamine synthetase [Histoplasma capsulatum G186AR] : gi1999184386gbQSS52185.1 glutamine synthetase [Histoplasma capsulatum H88] : gi2019187047gbKAG5304564.1 glutamine synthetase [Histoplasma capsulatum] : gi2019180607gbKAG5298189.1 glutamine synthetase [Histoplasma capsulatum G217B] : gi325088084gbEGC41394.1 glutamine…
362	gi|2019169993|gb|KAG5287661.1|		0.00041074	0.000354752	0.000306401	0.000395396	0.000294756	0.000281011	0.000325058	0.000345488	0.000250635	0.00296424	9	40S ribosomal protein S3 [Histoplasma capsulatum] : gi1999203215gbQSS70525.1 40S ribosomal protein S3 [Histoplasma capsulatum G186AR] : gi225556722gbEEH05010.1 40S ribosomal protein S3 [Histoplasma capsulatum G186AR] : gi2019179348gbKAG5296930.1 40S ribosomal protein S3 [Histoplasma capsulatum G217B]
395	gi|1999195367|gb|QSS62743.1|	0.000280746	0.000280915	0.000332078	0.000324001	0.000359381	0.000235257	0.000317952	0.000260298	0.000264292	0.000308885	0.0029638	10	40S ribosomal protein S17 [Histoplasma capsulatum] : gi225556176gbEEH04465.1 40S ribosomal protein S17 [Histoplasma capsulatum G186AR] : gi1999206971gbQSS74278.1 40S ribosomal protein S17 [Histoplasma capsulatum G186AR] : gi325095222gbEGC48532.1 40S ribosomal protein S17 [Histoplasma capsulatum H88] : gi154272261refXP_001536983.1 40S ribosomal protein S17 [Histoplasma capsulatum NAm1] : gi1504089…
440	gi|2019172101|gb|KAG5289754.1|	0.00031287	0.000300711	0.000296255	0.000271555	0.000332972	0.000265221	0.00030266	0.000308296	0.000311842	0.000243356	0.00294574	10	DNA damage checkpoint protein rad24 [Histoplasma capsulatum G217B] : gi1999188807gbQSS56603.1 DNA damage checkpoint protein rad24 [Histoplasma capsulatum H88] : gi2019185631gbKAG5303148.1 DNA damage checkpoint protein rad24 [Histoplasma capsulatum] : gi1999204141gbQSS71450.1 DNA damage checkpoint protein rad24 [Histoplasma capsulatum G186AR] : gi325092660gbEGC45970.1 DNA damage checkpoint protein…
48	gi|2019184689|gb|KAG5302238.1|	0.000351709	0.00035624	0.000385618	0.000340458	0.000399419	0.000326112	0.000316488		0.00035914		0.00283518	8	60S ribosomal protein L7 [Histoplasma capsulatum G217B]
829	gi|2019176704|gb|KAG5294313.1|	0.000308393	0.000319905	0.00032596	0.000346358	0.000357768	0.000216707	0.000206383	0.000212447	0.00023923	0.000262797	0.00279595	10	M protein repeat protein [Histoplasma capsulatum G217B]
1882	gi|1999200323|gb|QSS67634.1|	0.000299064	0.000283057	0.000367457	0.00031038	0.000299087	0.000186623	0.000251515	0.000267572	0.000304488	0.000210655	0.0027799	10	60S ribosomal protein L35 [Histoplasma capsulatum G186AR] : gi325089658gbEGC42968.1 60S ribosomal protein [Histoplasma capsulatum H88] : gi1999193319gbQSS60819.1 60S ribosomal protein L35 [Histoplasma capsulatum] : gi225559649gbEEH07931.1 60S ribosomal protein L35 [Histoplasma capsulatum G186AR] : gi240279392gbEER42897.1 60S ribosomal protein L35 [Histoplasma capsulatum H143] : gi150411497gbEDN06…
1580	gi|2019173977|gb|KAG5291607.1|	0.000328538	0.000340347	0.00030558	0.000268057	0.00034	0.000220976	0.000233738	0.000245359	0.000288281	0.000195927	0.0027668	10	60S ribosomal protein [Histoplasma capsulatum G217B]
76	gi|2019173953|gb|KAG5291583.1|	0.000214777	0.00025996	0.000309057	0.00025513	0.000297516	0.000201857	0.000327139	0.000265978	0.000255808	0.000331906	0.00271913	10	cytochrome c oxidase polypeptide VI [Histoplasma capsulatum G217B]
1293	gi|2019171907|gb|KAG5289560.1|	0.00027823	0.000247025	0.000271745	0.000285515	0.000283735	0.000328905	0.000253638	0.000229575	0.000243844	0.000292752	0.00271496	10	ATP synthase subunit delta [Histoplasma capsulatum G217B]
1691	gi|225554776|gb|EEH03071.1|	0.000304479	0.000372487	0.000289039	0.000252063	0.00032124	0.000187802	0.000243441	0.000267708	0.000260431	0.000180678	0.00267937	10	actin [Histoplasma capsulatum G186AR] : gi325095109gbEGC48419.1 actin [Histoplasma capsulatum H88] : gi239938589spP53455.2ACT_AJECG RecName: Full=Actin : gi1999206868gbQSS74175.1 actin [Histoplasma capsulatum G186AR] : gi240276852gbEER40363.1 actin [Histoplasma capsulatum H143] : gi154272497refXP_001537101.1 actin [Histoplasma capsulatum NAm1] : gi2019178591gbKAG5296193.1 actin [Histoplasma capsu…
495	gi|2019177488|gb|KAG5295097.1|	0.000249433	0.00028908	0.000246927	0.000288487	0.000296606	0.00025123	0.000277258	0.000231704	0.000280841	0.000264921	0.00267649	10	G2/M phase checkpoint control protein Sum2 [Histoplasma capsulatum G217B]
822	gi|2019172579|gb|KAG5290232.1|	0.00025742	0.000319866	0.00024972	0.000250792	0.000226518	0.000257232	0.00025636	0.000263825	0.00023327	0.000273685	0.00258869	10	heat shock protein [Histoplasma capsulatum G217B]
1658	gi|2019171933|gb|KAG5289586.1|	0.00022758	0.000232534	0.00025155	0.000275944	0.000252184	0.00019103	0.000227911	0.000243684	0.000243407	0.000423836	0.00256966	10	hypothetical protein I7I48_08954 [Histoplasma capsulatum G217B]
482	gi|2019179110|gb|KAG5296692.1|	0.000278843	0.000221258	0.000325338	0.000236227	0.000325071	0.000175318	0.000183766	0.000176627	0.000281067	0.000362577	0.00256609	10	ATP synthase complex subunit h domain [Histoplasma capsulatum G217B]
841	gi|2019175052|gb|KAG5292682.1|	0.000235328	0.000223314	0.000242612	0.000268892	0.000234361	0.00028436	0.000251511	0.000252006	0.000243989	0.00032017	0.00255654	10	CHZ histone chaperone domain containing protein [Histoplasma capsulatum G217B]
1165	gi|2019177224|gb|KAG5294833.1|	0.00032437	0.000311396	0.000354668	0.000367124		0.000280025	0.000232708	0.000287473	0.000281683		0.00243945	8	HMG box domain-containing protein [Histoplasma capsulatum G217B]
1666	gi|2019179983|gb|KAG5297565.1|	0.000186566	0.000200701	0.000216593	0.000215872	0.0003911	0.000200633	0.000163844	0.00017481	0.000193054	0.000461311	0.00240448	10	GPI-anchored cell wall organization protein Ecm33 [Histoplasma capsulatum G217B]
1111	gi|2019183300|gb|KAG5300849.1|	0.000238427	0.000307061	0.000305311		0.000364355		0.000249435	0.000290692	0.000261481	0.000348235	0.002365	8	ran-specific GTPase-activating protein [Histoplasma capsulatum G217B]
463	gi|2019172483|gb|KAG5290136.1|	0.000227646	0.000247918	0.00026858	0.000243829	0.00026253	0.000181966	0.000222101	0.000226945	0.000243258	0.000224091	0.00234886	10	peptidyl-prolyl cis-trans isomerase B [Histoplasma capsulatum G217B]
1270	gi|2019174330|gb|KAG5291960.1|	0.000236377	0.000263495	0.000252875	0.000189856	0.000287195	0.000200325	0.000235532	0.000243341	0.000216099	0.000179856	0.00230495	10	HAD-superfamily hydrolase [Histoplasma capsulatum G217B]
1498	gi|2019180187|gb|KAG5297769.1|	0.000203589	0.000236152	0.000214045	0.000255985	0.000228261	0.00019816	0.000215959	0.00021016	0.00021171	0.000258848	0.00223287	10	tubulin-specific chaperone Rbl2 [Histoplasma capsulatum G217B]
578	gi|2019179975|gb|KAG5297557.1|	0.000252372	0.000268611	0.000231196	0.000188229	0.000278708	0.000171364	0.000194181	0.00022115	0.000219916	0.000136529	0.00216226	10	outer mitochondrial membrane protein porin [Histoplasma capsulatum G217B]
1086	gi|2019173862|gb|KAG5291492.1|	0.00019199	0.000226175	0.000203719	0.000222789	0.000255804	0.000177455	0.000209743	0.000192767	0.000178906	0.000248381	0.00210773	10	NADH-ubiquinone oxidoreductase [Histoplasma capsulatum G217B]
17	gi|2019174425|gb|KAG5292055.1|	0.00019497	0.000179662	0.000248318	0.000205915	0.000263905	0.00015297	0.000222605	0.000216251	0.000182133	0.000194891	0.00206162	10	thioredoxin [Histoplasma capsulatum G217B]
838	gi|2019172007|gb|KAG5289660.1|	0.000205301	0.000211779	0.000210559	0.000230267	0.000215353	0.00019138	0.000193891	0.000191986	0.000201072	0.000180488	0.00203208	10	SAP domain-containing protein [Histoplasma capsulatum G217B]
1176	gi|1999194304|gb|QSS61724.1|	0.000187668	0.000246979	0.000248112	0.000209698	0.000260724	0.0001415	0.000188613	0.000182213	0.000200392	0.000145444	0.00201134	10	40S ribosomal protein S13 [Histoplasma capsulatum] : gi240279657gbEER43162.1 40S ribosomal protein S13 [Histoplasma capsulatum H143] : gi1999188929gbQSS56725.1 40S ribosomal protein S13 [Histoplasma capsulatum H88] : gi150412765gbEDN08152.1 ribosomal protein S13 [Histoplasma capsulatum NAm1] : gi225562843gbEEH11122.1 40S ribosomal protein S13 [Histoplasma capsulatum G186AR] : gi2019185511gbKAG530…
35	gi|2019177243|gb|KAG5294852.1|	0.000179191	0.000164128	0.000180482	0.000245781	0.000252405	0.000157352	0.000173548	0.00018081	0.000190422	0.000243456	0.00196757	10	small glutamine-rich tetratricopeptide repeat-containing protein [Histoplasma capsulatum G217B]
1092	gi|150415307|gb|EDN10660.1|	0.000222039	0.000242952	0.000244134	0.000207077	0.000204261	0.000152472	0.000165849	0.000131118	0.000146313	0.000246329	0.00196254	10	proteasome component PUP2 [Histoplasma capsulatum NAm1] : gi2019180495gbKAG5298077.1 proteasome component PUP2 [Histoplasma capsulatum G217B] : gi154273695refXP_001537699.1 proteasome component PUP2 [Histoplasma capsulatum NAm1] : gi1999196866gbQSS64219.1 proteasome component PUP2 [Histoplasma capsulatum] : gi1999184271gbQSS52070.1 proteasome component PUP2 [Histoplasma capsulatum H88] : gi199920…
1527	gi|2019182949|gb|KAG5300498.1|	0.000205168	0.000232047			0.000237776	0.000192737	0.000267849	0.000265478	0.000240275	0.000319819	0.00196115	8	3-isopropylmalate dehydrogenase [Histoplasma capsulatum G217B]
1496	gi|2019179545|gb|KAG5297127.1|	0.000189812	0.000213113	0.000211174	0.00021218	0.00022717	0.000148091	0.000193309	0.000161963	0.000182561	0.000182707	0.00192208	10	filament-forming protein [Histoplasma capsulatum G217B]
813	gi|2019183778|gb|KAG5301327.1|	0.000194381	0.000213486	0.000232253	0.000222639	0.00021931	0.000154214	0.000166468	0.000152508	0.000171044	0.000173586	0.00189989	10	translation initiation factor 4B [Histoplasma capsulatum G217B]
839	gi|1999204250|gb|QSS71559.1|	0.000189955	0.000195897	0.000194758	0.000205944	0.000197021	0.000179512	0.000178634	0.000177419	0.000186448	0.000177225	0.00188281	10	SAP domain-containing protein [Histoplasma capsulatum G186AR] : gi225562826gbEEH11105.1 conserved hypothetical protein [Histoplasma capsulatum G186AR] : gi2019185524gbKAG5303041.1 SAP domain-containing protein [Histoplasma capsulatum]
1597	gi|2019169409|gb|KAG5287082.1|		0.000236619	0.000319541	0.000267289	0.000300773		0.000191497	0.000219844	0.000146443	0.000178875	0.00186088	8	nucleosome assembly protein [Histoplasma capsulatum G217B]
1742	gi|150411249|gb|EDN06637.1|	0.000209036	0.000190466	0.000308839	0.00026863	0.00022117	0.000126685	0.000126796	0.000118258	0.00018306	6.75258e-05	0.00182047	10	conserved hypothetical protein [Histoplasma capsulatum NAm1] : gi2019170491gbKAG5288156.1 60S ribosomal protein L24 [Histoplasma capsulatum G217B] : gi240273252gbEER36773.1 60S ribosomal protein L24 [Histoplasma capsulatum H143] : gi154280515refXP_001541070.1 60S ribosomal protein L24 [Histoplasma capsulatum NAm1] : gi325095731gbEGC49041.1 60S ribosomal protein [Histoplasma capsulatum H88] : gi19…
1108	gi|2019171405|gb|KAG5289058.1|	0.000185176	0.000238214	0.000202888	0.000176467	0.000202032	0.000139185	0.000171077	0.000168738	0.000187856	0.000140404	0.00181204	10	dihydrolipoamide S-acetyltransferase [Histoplasma capsulatum G217B]
1245	gi|2019170486|gb|KAG5288151.1|	0.000209772	0.000216856	0.000202054	0.000170399	0.000181935	0.000183229	0.000172594	0.000144096	0.000184005	0.000112588	0.00177753	10	hypothetical protein I7I48_10286 [Histoplasma capsulatum G217B]
1296	gi|225559944|gb|EEH08226.1|	0.00017604	0.000227879	0.000191225	0.0001605	0.000225269	0.000102899	0.000166882	0.0001853	0.000200537	0.000139668	0.0017762	10	40S ribosomal protein S6 [Histoplasma capsulatum G186AR] : gi2019177423gbKAG5295032.1 40S ribosomal protein S6 [Histoplasma capsulatum G217B] : gi1999181624gbQSS49424.1 40S ribosomal protein S6 [Histoplasma capsulatum H88] : gi1999200558gbQSS67869.1 40S ribosomal protein S6 [Histoplasma capsulatum G186AR] : gi240276206gbEER39718.1 40S ribosomal protein S6 [Histoplasma capsulatum H143] : gi2019181…
471	gi|2019177641|gb|KAG5295250.1|	0.000176511	0.000186874	0.000225339	0.000167332	0.000184112	0.000127837	0.000182463	0.000165026	0.000164334	0.000173802	0.00175363	10	actin binding protein [Histoplasma capsulatum G217B]
1121	gi|2019175039|gb|KAG5292669.1|	0.000185926	0.000179563	0.000208748	0.000176676	0.000207112	0.000146153	0.000145434	0.000154383	0.000164742	0.00018263	0.00175137	10	hypothetical protein I7I48_04828 [Histoplasma capsulatum G217B]
496	gi|2019174535|gb|KAG5292165.1|	0.000172251	0.000119851	0.000234652	0.00019713	0.00022082	0.000137203	0.000185181	0.00014363	0.000199479	0.000137623	0.00174782	10	hypothetical protein I7I48_04179 [Histoplasma capsulatum G217B]
1653	gi|2019174929|gb|KAG5292559.1|		0.000222974	0.00019143	0.000212662	0.000227828	0.000190282	0.000242261	0.000232763	0.000225988		0.00174619	8	serine/threonine-protein kinase DCLK1 [Histoplasma capsulatum G217B]
61	gi|2019174149|gb|KAG5291779.1|	0.000141819	0.000153845	0.000177715	0.000157779	0.000163809	0.000133225	0.000218141	0.000187319	0.000137876	0.000267958	0.00173949	10	copper-zinc superoxide dismutase [Histoplasma capsulatum G217B]
1694	gi|2019179421|gb|KAG5297003.1|	0.000178551	0.000181496	0.000167538	0.000116392	0.000159106	0.000104683	0.000385168	0.000129934	0.000152945	7.83914e-05	0.0016542	10	methylcitrate synthase [Histoplasma capsulatum G217B]
525	gi|2019171663|gb|KAG5289316.1|	0.000144131	0.000154491	0.000142184	0.000152905	0.000139027	0.000166958	0.000174419	0.00016149	0.000171342	0.000215735	0.00162268	10	hypothetical protein I7I48_08614 [Histoplasma capsulatum G217B]
23	gi|2019170352|gb|KAG5288017.1|	0.000170272	0.000196162	0.000169019	0.000131704	0.000162291	0.000116716	0.00015504	0.000158035	0.000188116	0.000126792	0.00157415	10	malate dehydrogenase [Histoplasma capsulatum G217B]
1082	gi|2019183938|gb|KAG5301487.1|	0.000111148	0.000105884	0.000181609	0.000148643	0.000181365	0.000197724	0.000142398	0.000176409	0.000134541	0.000194083	0.0015738	10	hypothetical protein I7I48_01514 [Histoplasma capsulatum G217B]
257	gi|1999202596|gb|QSS69906.1|	0.000216353		0.000203664	0.00015503	0.000205404	0.000170085	0.00015263	0.000158592	0.000187251	0.00012192	0.00157093	9	40S ribosomal protein S4 [Histoplasma capsulatum G186AR] : gi1999184126gbQSS51925.1 40S ribosomal protein S4 [Histoplasma capsulatum H88] : gi325088332gbEGC41642.1 40S ribosomal protein S4 [Histoplasma capsulatum H88] : gi2019180362gbKAG5297944.1 40S ribosomal protein S4 [Histoplasma capsulatum G217B] : gi225559261gbEEH07544.1 40S ribosomal protein S4 [Histoplasma capsulatum G186AR] : gi240282196…
1517	gi|2019174144|gb|KAG5291774.1|	0.000153968	0.00018163	0.000187293	0.000151745	0.00017717	0.000125189	0.000150123	0.000121649	0.000142654	0.000174616	0.00156604	10	serine proteinase [Histoplasma capsulatum G217B]
1267	gi|2019184242|gb|KAG5301791.1|	0.000148903	0.000174998	0.000175683	0.000152653	0.000158461	0.000144832	0.000152097	0.000153573	0.000163798	0.000140035	0.00156503	10	Vip1 protein [Histoplasma capsulatum G217B]
1258	gi|2019171823|gb|KAG5289476.1|	0.000126206	0.000150526	0.000116225	0.000109999	0.000110151	0.000106532	0.000134493	0.000127016	0.000137697	0.000433105	0.00155195	10	proliferating cell nuclear antigen [Histoplasma capsulatum G217B]
501	gi|2019182842|gb|KAG5300391.1|	0.000191871	0.000224714	0.000256386		0.000230901	0.00013266	0.000173736	0.000168112		0.000165257	0.00154364	8	TCTP family protein [Histoplasma capsulatum G217B]
564	gi|2019176795|gb|KAG5294404.1|	9.42465e-05	0.000180137	0.000197722	0.000206307	0.000224812	0.000103499	0.000139068	8.78854e-05	0.000127213	0.000172556	0.00153345	10	allergenic cerato-platanin Asp F13 [Histoplasma capsulatum G217B]
155	gi|2019177360|gb|KAG5294969.1|	0.000117794	0.000162276	0.000149257	0.000174882	0.000190018	0.000137231	0.00015093	0.000117063	0.000115527	0.000214465	0.00152944	10	hypothetical protein I7I48_11691 [Histoplasma capsulatum G217B]
1495	gi|1999183267|gb|QSS51066.1|	0.000164739	0.000182428	0.000186653	0.000168155	0.000202859		0.000172411	0.000139281	0.000157558	0.000147801	0.00152188	9	filament-forming protein [Histoplasma capsulatum H88] : gi325096408gbEGC49718.1 filament-forming protein [Histoplasma capsulatum H88]
194	gi|2019175192|gb|KAG5292822.1|	0.000146471	0.000155294	0.000176253	0.00017307	0.000177462	0.000120106	0.000163252	0.000125691	0.000107554	0.00017631	0.00152146	10	CUE domain-containing protein [Histoplasma capsulatum G217B]
894	gi|2019177061|gb|KAG5294670.1|	0.000145168	0.000171658	0.000162676	0.000149004	0.000177295	0.000135898	0.000133266	0.000143313	0.000185078	0.000115059	0.00151842	10	60S ribosomal protein L28 [Histoplasma capsulatum G217B] : gi1999193410gbQSS60910.1 60S ribosomal protein L28 [Histoplasma capsulatum] : gi150411586gbEDN06974.1 ribosomal protein L22 [Histoplasma capsulatum NAm1] : gi154281189refXP_001541407.1 60S ribosomal protein L28 [Histoplasma capsulatum NAm1]
1116	gi|2019179816|gb|KAG5297398.1|	0.000203951	0.000146195	0.000298376	0.000177829	0.000138201	0.000152194	9.04976e-05	0.000105267	0.000103397	6.70978e-05	0.001483	10	PCI superfamily domain-containing protein [Histoplasma capsulatum G217B]
106	gi|240281788|gb|EER45291.1|	0.000155047	0.000127382	0.000138527	0.000171045	0.000182941	0.000141107	0.000138479	0.000111527	0.000154191	0.000134047	0.00145429	10	RNP domain-containing protein [Histoplasma capsulatum H143]
939	gi|2019177800|gb|KAG5295409.1|	0.000162437	0.000175885	0.000168863	0.0001246	0.000178889	0.000142273	0.000154282	0.000163722	0.000176387		0.00144734	9	ribosomal protein S5 [Histoplasma capsulatum G217B]
1525	gi|225557965|gb|EEH06250.1|	0.00016197	0.000188053	0.000165835	9.60994e-05	0.000151876	0.00013925	0.00014076	0.000156481	0.000147415	9.2285e-05	0.00144002	10	60S ribosomal protein L5 [Histoplasma capsulatum G186AR] : gi1999191897gbQSS59489.1 60S ribosomal protein L5 [Histoplasma capsulatum] : gi2019175679gbKAG5293293.1 60S ribosomal protein L5 [Histoplasma capsulatum] : gi154271618refXP_001536662.1 60S ribosomal protein L5 [Histoplasma capsulatum NAm1] : gi1999207438gbQSS74744.1 60S ribosomal protein L5 [Histoplasma capsulatum G186AR] : gi150409332gbE…
871	gi|2019174974|gb|KAG5292604.1|	0.000126877	0.000127225	0.00016723	0.000149436	0.000118212	0.000134193	0.000162233	0.000159296	0.00015481	0.000133728	0.00143324	10	Hsp90 co-chaperone Cdc37 [Histoplasma capsulatum G217B]
454	gi|2019180638|gb|KAG5298220.1|	0.000163228	0.000201764		0.000151689	0.000180821	0.00013236	0.000162751	0.000152399	0.000164264	9.59416e-05	0.00140522	9	calnexin [Histoplasma capsulatum G217B]
584	gi|1999196388|gb|QSS63741.1|	3.88808e-05	3.34429e-05	0.000304531	2.87448e-05	0.000696193	0.000194451	2.24538e-05	2.47475e-05	2.24305e-05	1.77226e-05	0.0013836	10	ubiquinol-cytochrome c reductase complex 14 kDa protein [Histoplasma capsulatum] : gi150413744gbEDN09127.1 predicted protein [Histoplasma capsulatum NAm1] : gi154278691refXP_001540159.1 predicted protein [Histoplasma capsulatum NAm1]
1544	gi|2019171847|gb|KAG5289500.1|	0.000142527	0.000158246	0.000147761	0.00015222	0.000152059	0.000102443	0.000136607	0.000130507	0.000157235	9.98443e-05	0.00137945	10	60S acidic ribosomal protein P0 [Histoplasma capsulatum G217B]
142	gi|2019176620|gb|KAG5294229.1|	0.000125108	0.000126704	0.000145951	0.000135394	0.000147638	0.000111712	0.000148622	0.000135598	0.000133095	0.000166222	0.00137604	10	heterochromatin protein HP1 [Histoplasma capsulatum G217B]
1849	gi|225557745|gb|EEH06030.1|	0.000134863	0.000146013	0.000144902	0.000119752	0.000164271	0.000118825	0.000126706	0.000149634	0.000152325	9.12928e-05	0.00134858	10	60S ribosomal protein L9B [Histoplasma capsulatum G186AR] : gi2019175897gbKAG5293511.1 60S ribosomal protein L9B [Histoplasma capsulatum] : gi1999186588gbQSS54386.1 60S ribosomal protein L9B [Histoplasma capsulatum H88] : gi2019175165gbKAG5292795.1 60S ribosomal protein L9B [Histoplasma capsulatum G217B] : gi1999207656gbQSS74962.1 60S ribosomal protein L9B [Histoplasma capsulatum G186AR] : gi3250…
1696	gi|2019183035|gb|KAG5300584.1|	0.000156714	0.000162152	0.000159531	0.000133396	0.000160737	0.000117026	0.000114437	0.000119368	0.000127998	8.43456e-05	0.00133571	10	mitochondrial processing peptidase subunit [Histoplasma capsulatum G217B]
1500	gi|2019177506|gb|KAG5295115.1|		0.000142789	0.000146908	0.000158801	0.000151466	0.000136197	0.000146271	0.000128806	0.00014265	0.000180285	0.00133417	9	ubiquitin-like modifier SUMO [Histoplasma capsulatum G217B]
232	gi|2019180150|gb|KAG5297732.1|	0.000112564	0.000142669	6.7104e-05	6.92772e-05	0.000112103		0.000123976	0.000130604	0.000168272	0.000390359	0.00131693	9	serine hydroxymethyltransferase [Histoplasma capsulatum G217B]
557	gi|2019169437|gb|KAG5287110.1|	0.000127585	0.000164468	7.71813e-05	5.62785e-05	0.000105397	6.49568e-05	0.000125154	0.000110121	0.000114652	0.000366938	0.00131273	10	cytosolic non-specific dipeptidase [Histoplasma capsulatum G217B]
581	gi|2019184263|gb|KAG5301812.1|	0.000124654	0.000158691	9.7669e-05	0.000127417	0.000141149	0.000126727	9.33894e-05	0.000233969	0.000107737	9.36349e-05	0.00130504	10	GTPase-activating protein [Histoplasma capsulatum G217B]
1860	gi|240275161|gb|EER38676.1|	9.61533e-05	0.000129019	0.000161414	0.000135802	0.000121507	0.000132657	0.000143912	0.000131639	0.000113873	0.000109898	0.00127587	10	anaphase-promoting complex subunit Apc5 [Histoplasma capsulatum H143] : gi1999186189gbQSS53987.1 translation initiation factor 3 [Histoplasma capsulatum H88] : gi1999191368gbQSS58960.1 translation initiation factor 3 [Histoplasma capsulatum] : gi154286674refXP_001544132.1 conserved hypothetical protein [Histoplasma capsulatum NAm1] : gi225558768gbEEH07052.1 translation initiation factor 3 [Histop…
1263	gi|2019179627|gb|KAG5297209.1|	0.000124319	0.000141348	0.000142127	0.000123042	0.000154324	0.00011764	0.000100389	0.000106801	0.000118056	0.000144711	0.00127276	10	beta-1,3-glucanosyltransferase [Histoplasma capsulatum G217B]
1699	gi|2019180520|gb|KAG5298102.1|	0.000145617	0.000189281	0.000136421	0.000109297	0.000164413	0.000147897	0.000110504	0.000123977	0.000133384		0.00126079	9	3-isopropylmalate dehydratase [Histoplasma capsulatum G217B]
85	gi|2019170950|gb|KAG5288612.1|	0.000154903	0.00017657	0.000124469	0.000127966	0.00015366	8.2005e-05	0.000120271	0.000119397	0.00012648	6.70737e-05	0.00125279	10	ATP-dependent RNA helicase EIF4A [Histoplasma capsulatum] : gi1999188518gbQSS56314.1 ATP-dependent RNA helicase EIF4A [Histoplasma capsulatum H88] : gi240281151gbEER44654.1 ATP-dependent RNA helicase eIF4A [Histoplasma capsulatum H143] : gi325092352gbEGC45662.1 RNA helicase [Histoplasma capsulatum H88] : gi1999203878gbQSS71187.1 ATP-dependent RNA helicase EIF4A [Histoplasma capsulatum G186AR] : g…
36	gi|2019184326|gb|KAG5301875.1|	0.000175255	0.000157599	0.000115084	0.000105454	0.000130969	9.93057e-05	0.000122589	0.000125094	0.000128781	9.24275e-05	0.00125256	10	cytochrome b2 [Histoplasma capsulatum G217B]
1133	gi|2019172328|gb|KAG5289981.1|	0.000323437	0.000287703	2.79551e-05		3.94108e-05		0.000488713	3.16396e-05	4.51359e-05		0.00124399	7	isocitrate dehydrogenase [Histoplasma capsulatum G217B]
333	gi|2019180998|gb|KAG5298580.1|	0.000105694	0.000161066	0.000115539	0.000138416	0.000155957	8.20015e-05	0.000139443	7.5859e-05	0.000115746	8.92315e-05	0.00117895	10	glutathione peroxidase [Histoplasma capsulatum G217B]
1387	gi|2019170442|gb|KAG5288107.1|	0.000103612	0.000114878	0.000121642	0.000118348	0.000110871	0.000113396	0.00011413	0.00011432	0.000103794	0.000151491	0.00116648	10	EF hand domain-containing protein [Histoplasma capsulatum G217B]
906	gi|2019184387|gb|KAG5301936.1|	0.000113738	0.000145239	0.000108981	9.23449e-05	0.000144469	9.72959e-05	0.000118739	0.000115293	0.000119237	8.44341e-05	0.00113977	10	FAD dependent oxidoreductase [Histoplasma capsulatum G217B]
1608	gi|2019172400|gb|KAG5290053.1|	0.000117667	0.000103114	0.000135744	0.000133576	0.000137172	0.000117763	0.00010393	7.31593e-05	8.68491e-05	0.000124654	0.00113363	10	pyruvate dehydrogenase complex component Pdx1 [Histoplasma capsulatum G217B]
498	gi|2019171623|gb|KAG5289276.1|	0.000120681	0.000124096	0.000128124	0.000132409	0.000111708	9.85861e-05	0.00010841	0.000102045	0.000113496	9.39051e-05	0.00113346	10	mitochondrial grpe [Histoplasma capsulatum G217B]
1650	gi|2019187508|gb|KAG5305025.1|	0.00013154	0.000140426	0.000111115	0.000114674	0.000114776	9.89187e-05	0.000112413	0.00010977	0.000121803	7.4125e-05	0.00112956	10	septin [Histoplasma capsulatum] : gi225554552gbEEH02849.1 septin [Histoplasma capsulatum G186AR] : gi2019174250gbKAG5291880.1 septin [Histoplasma capsulatum G217B] : gi1999185635gbQSS53433.1 septin [Histoplasma capsulatum H88] : gi325093955gbEGC47265.1 septin [Histoplasma capsulatum H88] : gi240277134gbEER40643.1 septin-1 [Histoplasma capsulatum H143] : gi1999208678gbQSS75984.1 septin [Histoplasm…
567	gi|154280951|ref|XP_001541288.1|	0.000161995	0.000166068	0.000148942		0.000149483	0.000153417	0.000167764		0.000176892		0.00112456	7	phosphoglycerate kinase [Histoplasma capsulatum NAm1] : gi1999193297gbQSS60797.1 phosphoglycerate kinase [Histoplasma capsulatum] : gi150411467gbEDN06855.1 phosphoglycerate kinase [Histoplasma capsulatum NAm1]
71	gi|2019177116|gb|KAG5294725.1|	8.55407e-05	0.000110661	0.000126408	0.000131275	0.000149642	6.84286e-05	0.000108684	0.000101452	0.000104865	0.000131464	0.00111842	10	glycine cleavage system H protein [Histoplasma capsulatum G217B]
4	gi|2019184308|gb|KAG5301857.1|	0.000148235	0.000189645	0.000147102	0.000121181			0.000126445	0.000140187	0.000156478	8.36278e-05	0.0011129	8	elongation factor 1-gamma [Histoplasma capsulatum G217B]
1420	gi|225563156|gb|EEH11435.1|	0.000129222	0.00016804	0.0001069	0.000103138	0.000161655	8.35148e-05	7.82289e-05	9.10546e-05	0.000107943	7.81103e-05	0.00110781	10	ribosomal L10 protein [Histoplasma capsulatum G186AR] : gi150411776gbEDN07164.1 60S ribosomal protein L10-B [Histoplasma capsulatum NAm1] : gi1999189247gbQSS57043.1 ribosomal L10 protein [Histoplasma capsulatum H88] : gi325093111gbEGC46421.1 ribosomal L10 protein [Histoplasma capsulatum H88] : gi240275738gbEER39251.1 ribosomal L10 protein [Histoplasma capsulatum H143] : gi1999204569gbQSS71878.1 r…
901	gi|2019179504|gb|KAG5297086.1|	0.000101543	0.000106783	0.000104577	0.000123073	0.000116637	0.00010572	9.86797e-05	0.000103362	9.46649e-05	0.000134339	0.00108938	10	deubiquitination-protection protein dph1 [Histoplasma capsulatum G217B]
844	gi|2019171634|gb|KAG5289287.1|	0.00010063	0.00010604	0.000109111	0.000110588	0.000107341	9.60155e-05	0.000107243	0.000103784	0.000112372	0.000127699	0.00108082	10	FK506-binding protein 1A [Histoplasma capsulatum G217B]
6	gi|2019176720|gb|KAG5294329.1|	0.000111635	0.000125393	0.000110909	9.82947e-05	0.00013077	9.31332e-05	0.000101422	0.000101212	0.000130325	7.30164e-05	0.00107611	10	serine/threonine phosphatase [Histoplasma capsulatum G217B]
284	gi|2019171945|gb|KAG5289598.1|	9.72665e-05	0.000126015	0.00012074	0.000114149	0.000119307	8.27422e-05	0.000105677	9.94835e-05	0.000107609	9.16514e-05	0.00106464	10	DUF3712 superfamily domain-containing protein [Histoplasma capsulatum G217B]
1715	gi|150415130|gb|EDN10492.1|	9.71247e-05	0.000106418	0.000114835	0.000112789	0.000125349	9.43638e-05	9.69859e-05	0.000103592	0.000113043	8.20792e-05	0.00104658	10	predicted protein [Histoplasma capsulatum NAm1] : gi154275678refXP_001538690.1 predicted protein [Histoplasma capsulatum NAm1] : gi1999203172gbQSS70482.1 KH domain RNA-binding protein [Histoplasma capsulatum G186AR] : gi2019170036gbKAG5287704.1 KH domain RNA-binding protein [Histoplasma capsulatum] : gi225556762gbEEH05050.1 KH domain RNA-binding protein [Histoplasma capsulatum G186AR] : gi2019179…
1127	gi|2019184269|gb|KAG5301818.1|	0.000107259	9.69531e-05	0.000112318	9.30327e-05	0.000111751	0.000105905	9.88287e-05	9.95787e-05	9.23305e-05	0.000124375	0.00104233	10	U1 snRNP-associated protein Usp107 [Histoplasma capsulatum G217B]
1528	gi|2019184332|gb|KAG5301881.1|		0.000139986	0.000134425	0.000151507	0.000134744		0.000111118	0.000106411	0.000110082	0.000153307	0.00104158	8	bZIP transcription factor [Histoplasma capsulatum G217B]
1122	gi|1999184968|gb|QSS52767.1|	9.65438e-05	0.000103469	0.00010665	0.000116279	9.87951e-05	0.000102852	9.64915e-05	0.000100021	9.87505e-05	0.000119592	0.00103944	10	ankyrin repeat protein [Histoplasma capsulatum H88] : gi240273583gbEER37103.1 ankyrin repeat protein [Histoplasma capsulatum H143] : gi325087484gbEGC40794.1 ankyrin repeat protein [Histoplasma capsulatum H88]
460	gi|2019183600|gb|KAG5301149.1|	8.43448e-05	0.000104649	0.000114287	0.000120053	0.000108474	8.0911e-05	0.000102166	9.9013e-05	0.000105774	0.000119682	0.00103935	10	nucleotide excision repair protein RAD23 [Histoplasma capsulatum G217B]
836	gi|2019176698|gb|KAG5294307.1|	8.15637e-05	0.000123555	1.20455e-05	1.31925e-05	8.16849e-05	7.34227e-05	0.000135534	0.00013059	0.000119247	0.000264522	0.00103536	10	S-methyl-5-thioadenosine phosphorylase [Histoplasma capsulatum G217B]
66	gi|2019176592|gb|KAG5294201.1|	0.000121169	0.000122529	9.54941e-05	0.000101207	0.000113051	7.69678e-05	9.76873e-05	0.000102621	0.000113707	6.57004e-05	0.00101013	10	phosphoenolpyruvate carboxykinase AcuF [Histoplasma capsulatum G217B]
1614	gi|325088604|gb|EGC41914.1|	0.000104312	0.000114229	0.000101727	8.43489e-05	0.000106669	6.08269e-05	0.000119077	9.68875e-05	0.000115801	9.86538e-05	0.00100253	10	pre-mRNA splicing factor [Histoplasma capsulatum H88] : gi1999183873gbQSS51672.1 pre-mRNA splicing factor [Histoplasma capsulatum H88] : gi240272939gbEER36463.1 pre-mRNA splicing factor [Histoplasma capsulatum H143] : gi2019180112gbKAG5297694.1 pre-mRNA splicing factor [Histoplasma capsulatum G217B] : gi225559521gbEEH07804.1 conserved hypothetical protein [Histoplasma capsulatum G186AR] : gi20191…
855	gi|2019173963|gb|KAG5291593.1|	0.000120809	0.000114666	0.000134029	0.000139733	0.000117049	6.50398e-05	8.4108e-05	7.65878e-05	7.7193e-05	6.94989e-05	0.000998713	10	NAP family protein [Histoplasma capsulatum G217B]
919	gi|2019177071|gb|KAG5294680.1|	7.236e-05	8.37916e-05			0.00010646	9.15442e-05	6.87535e-05	6.52734e-05	7.88479e-05	0.000426531	0.000993562	8	nicotinate-nucleotide pyrophosphorylase [Histoplasma capsulatum G217B]
37	gi|225555225|gb|EEH03518.1|	0.00013045	0.000140062	0.000100409		0.000113131	9.0825e-05	0.000110621	0.000112754	0.000112098	7.2368e-05	0.00098272	9	cytochrome b2 [Histoplasma capsulatum G186AR] : gi2019178329gbKAG5295931.1 cytochrome b2 [Histoplasma capsulatum] : gi1999206607gbQSS73914.1 cytochrome b2 [Histoplasma capsulatum G186AR]
1271	gi|2019173843|gb|KAG5291473.1|	7.75986e-05	7.25664e-05	9.31376e-05	8.56585e-05	0.000218266	6.68947e-05	8.56695e-05	9.3327e-05	7.98135e-05	9.61601e-05	0.000969092	10	kinesin family protein [Histoplasma capsulatum G217B]
837	gi|2019177238|gb|KAG5294847.1|	8.872e-05	9.98099e-05	8.87076e-05	0.000107385	0.000106062	7.98355e-05	8.42641e-05	8.62311e-05	8.23172e-05	0.000125047	0.000948379	10	peptidase inhibitor I78 family protein, nitrosative stress-induced transcript [Histoplasma capsulatum G217B]
1259	gi|2019184280|gb|KAG5301829.1|	0.000100115	0.000109151	9.74188e-05	9.00964e-05	0.000102685	9.17262e-05	9.03505e-05	8.11176e-05	8.60879e-05	9.898e-05	0.000947728	10	translation initiation factor eIF4G [Histoplasma capsulatum G217B]
21	gi|2019179818|gb|KAG5297400.1|	7.64978e-05	9.90853e-05	0.000102409	0.000111017	8.8119e-05	7.38622e-05	0.000109951	8.32291e-05	8.41437e-05	0.000110254	0.000938568	10	hypothetical protein I7I48_06505 [Histoplasma capsulatum G217B]
163	gi|2019176916|gb|KAG5294525.1|	8.47613e-05	9.08816e-05	0.00010459	0.000114729	8.80895e-05	7.15536e-05	8.18091e-05	0.00010659	8.99909e-05	8.66638e-05	0.00091966	10	GYF domain-containing protein [Histoplasma capsulatum G217B]
843	gi|2019172472|gb|KAG5290125.1|	0.000111667	0.000121787	0.000106604	7.52443e-05	0.000139661	7.99772e-05	8.69349e-05	9.24275e-05	0.000102386		0.00091669	9	clathrin heavy chain [Histoplasma capsulatum G217B]
95	gi|2019184255|gb|KAG5301804.1|	0.000112033	0.000129635	9.41097e-05	6.64956e-05	0.000100795	7.28455e-05	6.98391e-05	8.78372e-05	9.87489e-05	6.56604e-05	0.000897999	10	acyl-CoA synthetase [Histoplasma capsulatum G217B]
1654	gi|2019172309|gb|KAG5289962.1|	3.88762e-05	8.7661e-05	1.93559e-05	1.2029e-05	6.56504e-05	7.9357e-05	0.000104947	0.000114679	0.000140518	0.000230247	0.00089332	10	beta-mannosidase [Histoplasma capsulatum G217B]
105	gi|1999183874|gb|QSS51673.1|	0.00010492	0.000105619	8.25663e-05	6.42762e-05	0.000116711	7.27698e-05	7.85312e-05	0.000106402	9.33841e-05	6.39772e-05	0.000889157	10	fimbrin [Histoplasma capsulatum H88] : gi240272940gbEER36464.1 fimbrin [Histoplasma capsulatum H143] : gi325088603gbEGC41913.1 fimbrin [Histoplasma capsulatum H88]
1735	gi|1999198007|gb|QSS65352.1|	9.70536e-05	0.000113535	8.97123e-05	8.02267e-05	0.000100643	8.50917e-05	7.65593e-05	8.72633e-05	0.000103806	5.46413e-05	0.000888532	10	40S ribosomal protein S5A [Histoplasma capsulatum] : gi1999187313gbQSS55110.1 40S ribosomal protein S5A [Histoplasma capsulatum H88] : gi325091021gbEGC44331.1 40S ribosomal protein S5 [Histoplasma capsulatum H88] : gi225561581gbEEH09861.1 40S ribosomal protein S5A [Histoplasma capsulatum G186AR] : gi1999205816gbQSS73124.1 40S ribosomal protein S5A [Histoplasma capsulatum G186AR] : gi2019181319gbK…
1876	gi|240276724|gb|EER40235.1|	9.11642e-05	0.000114718	8.55027e-05	7.364e-05	9.27237e-05	7.60491e-05	8.56238e-05	9.11525e-05	0.000103295	5.32848e-05	0.000867155	10	40S ribosomal protein S14 [Histoplasma capsulatum H143] : gi225556194gbEEH04483.1 40S ribosomal protein S14 [Histoplasma capsulatum G186AR] : gi150408953gbEDN04409.1 40S ribosomal protein S14 [Histoplasma capsulatum NAm1] : gi2019184163gbKAG5301712.1 40S ribosomal protein S14 [Histoplasma capsulatum G217B] : gi325095243gbEGC48553.1 40S ribosomal protein S14 [Histoplasma capsulatum H88] : gi201917…
1522	gi|2019176573|gb|KAG5294182.1|		0.000114419	8.55858e-05	0.000107613	7.45252e-05	3.85427e-05	9.46752e-05	7.72098e-05	0.000138057	0.000134172	0.000864799	9	class E vacuolar protein-sorting machinery protein hse1 [Histoplasma capsulatum G217B]
608	gi|1999191761|gb|QSS59353.1|	0.000118231	0.000104483	0.000102981	7.63279e-05	9.03438e-05	7.3644e-05	7.45564e-05	7.37332e-05	9.60436e-05	4.32533e-05	0.000853597	10	ribosomal protein S23 [Histoplasma capsulatum] : gi150408541gbEDN04082.1 ribosomal protein S23 [Histoplasma capsulatum NAm1] : gi240274099gbEER37617.1 40S ribosomal protein S23 [Histoplasma capsulatum H143] : gi154288210refXP_001544900.1 40S ribosomal protein S23 [Histoplasma capsulatum NAm1] : gi325095518gbEGC48828.1 ribosomal protein S23 [Histoplasma capsulatum H88] : gi225557787gbEEH06072.1 ri…
107	gi|2019183428|gb|KAG5300977.1|	7.28003e-05	8.35134e-05	8.86865e-05	7.64381e-05	9.26368e-05	7.61707e-05	9.5212e-05	8.1411e-05	8.24362e-05	9.17611e-05	0.000841066	10	PWWP domain-containing protein [Histoplasma capsulatum G217B]
493	gi|2019184539|gb|KAG5302088.1|	9.92348e-05	9.24357e-05	0.000122558	0.000139094	0.000106568	6.01003e-05	5.65498e-05	6.32036e-05	5.16138e-05	4.8097e-05	0.000839455	10	hypothetical protein I7I48_02303 [Histoplasma capsulatum G217B]
1081	gi|154276368|ref|XP_001539029.1|		7.78349e-05	0.000113453	9.94156e-05	9.56536e-05	7.99712e-05	9.70973e-05	8.84981e-05	8.45289e-05	0.000102274	0.000838727	9	predicted protein [Histoplasma capsulatum NAm1] : gi1999192567gbQSS60067.1 hypothetical protein I7I51_04863 [Histoplasma capsulatum] : gi150414102gbEDN09467.1 predicted protein [Histoplasma capsulatum NAm1]
1300	gi|2019179514|gb|KAG5297096.1|	7.54582e-05	8.35279e-05	8.39453e-05	0.000118733	0.000146981	6.701e-05	5.79635e-05	4.89296e-05	4.81941e-05	0.000106746	0.000837488	10	stress protein [Histoplasma capsulatum G217B]
343	gi|2019184371|gb|KAG5301920.1|	0.000102535	0.000112958	6.2077e-05	6.65489e-05	9.61029e-05	4.60475e-05	6.94769e-05	6.13528e-05	7.72779e-05	0.000140956	0.000835333	10	glycine dehydrogenase [Histoplasma capsulatum G217B]
1436	gi|2019175197|gb|KAG5292827.1|	4.17649e-05	0.000413451	5.32029e-05	6.13179e-05	5.46901e-05	3.17542e-05	3.79517e-05	5.34536e-05	4.34999e-05	3.23189e-05	0.000823406	10	phosphatase 2C Ptc3 [Histoplasma capsulatum G217B]
59	gi|2019179761|gb|KAG5297343.1|	9.34679e-05	0.000102195	8.29788e-05	8.24826e-05	9.50973e-05	6.04556e-05	7.62652e-05	6.56248e-05	9.43399e-05	6.09355e-05	0.000813843	10	RNA binding domain-containing protein [Histoplasma capsulatum G217B]
533	gi|2019184157|gb|KAG5301706.1|	8.58674e-05	9.12866e-05	9.7967e-05	0.000102188	7.47044e-05	6.77668e-05	7.80364e-05	6.82133e-05	8.21849e-05	5.92223e-05	0.000807437	10	actin-like protein ARP8 [Histoplasma capsulatum G217B]
1856	gi|325089447|gb|EGC42757.1|	8.47496e-05	0.000114419	8.10314e-05	7.46072e-05	8.01504e-05	6.52926e-05	7.17023e-05	8.32616e-05	0.000101687	4.9103e-05	0.000806004	10	40S ribosomal protein S11 [Histoplasma capsulatum H88] : gi150415976gbEDN11320.1 40S ribosomal protein S11 [Histoplasma capsulatum NAm1] : gi1999206402gbQSS73709.1 40S ribosomal protein S11 [Histoplasma capsulatum G186AR] : gi2019178126gbKAG5295728.1 40S ribosomal protein S11 [Histoplasma capsulatum] : gi225555021gbEEH03314.1 40S ribosomal protein S11 [Histoplasma capsulatum G186AR] : gi199918115…
1093	gi|2019171878|gb|KAG5289531.1|	8.20576e-05	9.36376e-05	8.84527e-05	9.05982e-05	8.59799e-05	6.44894e-05	8.49193e-05	7.98641e-05	8.72008e-05	4.64586e-05	0.000803658	10	thioredoxin [Histoplasma capsulatum G217B]
31	gi|1999181719|gb|QSS49519.1|	0.000145801	0.000165642	0.000150908		0.000158504		7.25634e-05	4.38113e-05	5.67628e-05		0.000793992	7	tubulin beta chain [Histoplasma capsulatum H88] : gi240276110gbEER39622.1 tubulin beta chain [Histoplasma capsulatum H143] : gi2019181820gbKAG5299384.1 tubulin beta chain [Histoplasma capsulatum] : gi1999200684gbQSS67995.1 tubulin beta chain [Histoplasma capsulatum G186AR] : gi2019177516gbKAG5295125.1 tubulin beta chain [Histoplasma capsulatum G217B] : gi325090025gbEGC43335.1 tubulin beta chain […
1261	gi|2019184178|gb|KAG5301727.1|	7.35864e-05	7.80602e-05	7.62269e-05	8.464e-05	7.83497e-05	6.66531e-05	7.81323e-05	7.31373e-05	6.91855e-05	0.000109611	0.000787582	10	SH3 domain-containing protein [Histoplasma capsulatum G217B]
407	gi|2019178974|gb|KAG5296556.1|	6.48934e-05	4.70816e-05	8.08603e-05	7.74758e-05	0.000106716	7.28174e-05	7.58599e-05	7.94664e-05	7.50594e-05	9.30697e-05	0.0007733	10	thioredoin superfamily domain-containing protein [Histoplasma capsulatum G217B]
1128	gi|2019180912|gb|KAG5298494.1|	9.07235e-05	8.41543e-05	8.48567e-05	6.61227e-05	9.12334e-05	7.57361e-05	5.91083e-05	8.21164e-05	0.00010022	3.79674e-05	0.000772239	10	ATP-dependent RNA helicase SUB2 [Histoplasma capsulatum G217B]
290	gi|2019184274|gb|KAG5301823.1|	8.6444e-05	0.000104796	6.70523e-05	7.08243e-05	9.87908e-05	5.3995e-05	5.93723e-05	8.70474e-05	7.86145e-05	5.049e-05	0.000757427	10	glucose-6-phosphate isomerase [Histoplasma capsulatum G217B]
1385	gi|240280979|gb|EER44482.1|	7.30535e-05	4.80785e-05	9.41239e-05	7.08733e-05	7.94819e-05	7.54849e-05	9.09267e-05	8.85072e-05	7.85116e-05	5.58132e-05	0.000754855	10	40S ribosomal protein S24 [Histoplasma capsulatum H143] : gi1999194562gbQSS61982.1 40S ribosomal protein S24 [Histoplasma capsulatum] : gi150412521gbEDN07908.1 40S ribosomal protein S24 [Histoplasma capsulatum NAm1] : gi154279530refXP_001540578.1 40S ribosomal protein S24 [Histoplasma capsulatum NAm1] : gi2019171086gbKAG5288748.1 40S ribosomal protein S24 [Histoplasma capsulatum] : gi225562595gbE…
924	gi|2019172099|gb|KAG5289752.1|	7.05122e-05	7.65765e-05	8.60161e-05	8.66986e-05	8.10912e-05	4.86103e-05	7.29604e-05	6.8778e-05	7.3328e-05	8.49361e-05	0.000749507	10	nucleoporin nsp1 [Histoplasma capsulatum G217B]
120	gi|2019179929|gb|KAG5297511.1|	7.47384e-05	6.66453e-05	8.57708e-05	0.000103526	8.45657e-05		7.95875e-05	9.04917e-05	7.71499e-05	8.68144e-05	0.00074929	9	KH domain-containing protein [Histoplasma capsulatum G217B]
64	gi|2019174768|gb|KAG5292398.1|	8.41324e-05	8.40341e-05	8.24886e-05	7.18775e-05	8.32941e-05	6.29801e-05	6.75591e-05	7.04859e-05	6.46591e-05	7.08747e-05	0.000742385	10	cytoskeleton assembly control protein [Histoplasma capsulatum G217B]
1272	gi|2019172397|gb|KAG5290050.1|	6.43573e-05	6.46483e-05	3.94441e-05	3.46236e-05	5.39742e-05	3.44609e-05	5.14561e-05	4.80547e-05	5.60697e-05	0.000294553	0.000741642	10	aspartyl aminopeptidase [Histoplasma capsulatum G217B]
1265	gi|2019178991|gb|KAG5296573.1|	0.000107196	8.43915e-05	9.52188e-05	8.88928e-05	5.79447e-05	4.75986e-05	4.6462e-05	3.61744e-05	8.46452e-05	9.1846e-05	0.00074037	10	monothiol glutaredoxin-4 [Histoplasma capsulatum G217B]
183	gi|2019180738|gb|KAG5298320.1|	8.71639e-05	0.000115766	9.1219e-05	9.15637e-05	5.08203e-05	4.37099e-05	7.97495e-05	3.70868e-05	0.000106276	3.30263e-05	0.000736381	10	PAB1 binding protein [Histoplasma capsulatum G217B]
911	gi|2019179427|gb|KAG5297009.1|	6.74138e-05	7.38001e-05	6.74789e-05	6.47133e-05	0.000151676	7.12974e-05	6.32894e-05	6.05062e-05	7.11057e-05	4.19811e-05	0.000733262	10	2-methylcitrate dehydratase [Histoplasma capsulatum G217B]
507	gi|2019183694|gb|KAG5301243.1|	6.90969e-05	7.87444e-05	7.68259e-05	7.20319e-05	8.32775e-05	6.15709e-05	6.51019e-05	6.15159e-05	7.45218e-05	8.76482e-05	0.000730335	10	actin cytoskeleton-regulatory complex protein PAN1 [Histoplasma capsulatum G217B]
1373	gi|1999203496|gb|QSS70806.1|	8.8341e-05	8.82656e-05	5.78097e-05	7.9142e-05	5.95229e-05	6.89229e-05	7.90853e-05	5.71396e-05	6.31973e-05	8.50757e-05	0.000726502	10	26S protease regulatory subunit [Histoplasma capsulatum G186AR] : gi225556435gbEEH04723.1 26S protease regulatory subunit [Histoplasma capsulatum G186AR] : gi1999197580gbQSS64933.1 26S protease regulatory subunit 7 [Histoplasma capsulatum] : gi1999185010gbQSS52809.1 26S protease regulatory subunit 7 [Histoplasma capsulatum H88] : gi240273543gbEER37063.1 26S protease regulatory subunit 7 [Histopla…
130	gi|2019174152|gb|KAG5291782.1|	7.29471e-05	8.79289e-05	7.00498e-05	6.45252e-05	0.000100749	5.12453e-05	6.46541e-05	7.34423e-05	7.76259e-05	5.69679e-05	0.000720136	10	RNA-binding protein Snd1 [Histoplasma capsulatum G217B]
1102	gi|74688178|sp|Q5S580.1|SEC31_AJECA	5.2695e-05	6.68371e-05	0.000139304	6.01002e-05	7.75108e-05	5.2259e-05	5.83708e-05	6.23569e-05	0.0001128	3.34586e-05	0.000715692	10	RecName: Full=Protein transport protein SEC31 : gi55736003gbAAV59730.1 Sec31, partial [Histoplasma capsulatum]
1767	gi|1999204707|gb|QSS72016.1|	7.20814e-05	8.83717e-05	8.11682e-05	5.36425e-05	8.52588e-05	6.94009e-05	6.77726e-05	7.64799e-05	7.86165e-05	4.27522e-05	0.000715545	10	septin [Histoplasma capsulatum G186AR] : gi325093249gbEGC46559.1 septin [Histoplasma capsulatum H88] : gi2019171552gbKAG5289205.1 cell division control protein 3 [Histoplasma capsulatum G217B] : gi225563297gbEEH11576.1 septin [Histoplasma capsulatum G186AR] : gi2019185067gbKAG5302584.1 septin [Histoplasma capsulatum] : gi1999189384gbQSS57180.1 septin [Histoplasma capsulatum H88] : gi1999193836gbQ…
1746	gi|225558005|gb|EEH06290.1|	6.9055e-05	7.8755e-05	0.00010199	0.000102933	8.18322e-05	3.01061e-05	6.29192e-05	6.44112e-05	7.71061e-05	4.52838e-05	0.000714391	10	hypothetical protein HCBG_05606 [Histoplasma capsulatum G186AR] : gi1999207398gbQSS74704.1 hypothetical protein I7I50_03601 [Histoplasma capsulatum G186AR] : gi2019175640gbKAG5293254.1 hypothetical protein I7I52_04508 [Histoplasma capsulatum] : gi1999191997gbQSS59589.1 40S ribosomal protein S30 [Histoplasma capsulatum] : gi150411250gbEDN06638.1 predicted protein [Histoplasma capsulatum NAm1] : gi…
154	gi|1999193121|gb|QSS60621.1|	4.59257e-05	7.72287e-05	5.7809e-05	8.28003e-05	8.81953e-05	6.29886e-05	8.30819e-05	5.52177e-05	4.14916e-05	9.28763e-05	0.000687615	10	hypothetical protein I7I51_05422 [Histoplasma capsulatum] : gi150408162gbEDN03703.1 predicted protein [Histoplasma capsulatum NAm1] : gi154287452refXP_001544521.1 predicted protein [Histoplasma capsulatum NAm1]
1120	gi|2019179519|gb|KAG5297101.1|	6.89156e-05	7.17551e-05	5.65904e-05	5.60943e-05	0.000117321		8.78632e-05	7.74213e-05	9.34773e-05	5.38153e-05	0.000683253	9	GTP-binding nuclear protein GSP1/Ran [Histoplasma capsulatum G217B]
1302	gi|1999198481|gb|QSS65826.1|	6.82233e-05	8.67402e-05	7.79177e-05	7.48976e-05	7.25016e-05	5.46332e-05	5.69492e-05	6.35771e-05	6.82522e-05	5.47524e-05	0.000678445	10	ubiquitin-conjugating enzyme [Histoplasma capsulatum] : gi1999187780gbQSS55577.1 ubiquitin conjugating enzyme [Histoplasma capsulatum H88] : gi150410911gbEDN06299.1 hypothetical protein HCAG_02902 [Histoplasma capsulatum NAm1] : gi154283871refXP_001542731.1 hypothetical protein HCAG_02902 [Histoplasma capsulatum NAm1] : gi325091497gbEGC44807.1 ubiquitin conjugating enzyme [Histoplasma capsulatum …
1325	gi|2019175154|gb|KAG5292784.1|	6.85624e-05	7.2958e-05	6.13403e-05	7.78238e-05	7.1015e-05	7.47975e-05	5.05298e-05	8.22857e-05		0.000110278	0.00066959	9	cAMP-regulated phosphoprotein family protein Igo1 [Histoplasma capsulatum G217B]
848	gi|2019169422|gb|KAG5287095.1|	6.21966e-05	8.97995e-05	7.00292e-05	8.81425e-05	9.88058e-05	3.65561e-05	5.29524e-05	4.45906e-05	6.4662e-05	6.03398e-05	0.000668074	10	dihydrolipoamide succinyltransferase [Histoplasma capsulatum G217B]
1648	gi|2019185205|gb|KAG5302722.1|	7.82033e-05	8.6091e-05	6.17812e-05	5.74166e-05	6.14666e-05	4.83724e-05	6.01478e-05	7.46236e-05	6.90994e-05	6.12894e-05	0.000658491	10	60S ribosomal protein L30 [Histoplasma capsulatum] : gi1999189246gbQSS57042.1 60S ribosomal protein L30 [Histoplasma capsulatum H88] : gi2019171683gbKAG5289336.1 60S ribosomal protein L30 [Histoplasma capsulatum G217B] : gi1999193978gbQSS61398.1 60S ribosomal protein L30 [Histoplasma capsulatum] : gi154281567refXP_001541596.1 60S ribosomal protein L30 [Histoplasma capsulatum NAm1] : gi1999204568g…
193	gi|2019172047|gb|KAG5289700.1|	6.69563e-05	7.69109e-05	7.01117e-05	8.08138e-05	6.92245e-05	6.38232e-05		6.94285e-05	6.80476e-05	9.07502e-05	0.000656067	9	RING-6 finger domain-containing protein [Histoplasma capsulatum G217B]
818	gi|2019181644|gb|KAG5299208.1|	8.44799e-05	7.78312e-05	6.62949e-05	6.95907e-05	6.72446e-05	5.57094e-05	5.66126e-05	5.98129e-05	5.23385e-05	6.57746e-05	0.000655689	10	ubiquitin-conjugating enzyme [Histoplasma capsulatum] : gi1999200861gbQSS68172.1 ubiquitin-conjugating enzyme [Histoplasma capsulatum G186AR] : gi240278945gbEER42451.1 ubiquitin-conjugating enzyme E2 [Histoplasma capsulatum H143] : gi154288176refXP_001544883.1 hypothetical protein HCAG_01930 [Histoplasma capsulatum NAm1] : gi225560196gbEEH08478.1 ubiquitin-conjugating enzyme [Histoplasma capsulat…
83	gi|2019174056|gb|KAG5291686.1|	5.6799e-05	7.17091e-05	6.50518e-05	7.40677e-05	7.86172e-05	5.19498e-05	6.6617e-05	5.81717e-05	6.06356e-05	6.82618e-05	0.000651881	10	hypothetical protein I7I48_03560 [Histoplasma capsulatum G217B]
506	gi|2019181091|gb|KAG5298673.1|	5.48495e-05	6.22209e-05	6.34824e-05	5.98272e-05	6.78216e-05	6.85714e-05	6.37082e-05	6.91863e-05	7.18216e-05	6.77373e-05	0.000649226	10	calcium-binding protein [Histoplasma capsulatum G217B]
1415	gi|2019180116|gb|KAG5297698.1|	5.66665e-05	7.48922e-05	8.58977e-05	6.38695e-05	8.19814e-05	4.7864e-05	6.32291e-05	6.6e-05	6.13673e-05	4.46198e-05	0.000646388	10	NADH-ubiquinone oxidoreductase [Histoplasma capsulatum G217B]
291	gi|1999206877|gb|QSS74184.1|	7.45422e-05	8.98887e-05	5.63314e-05	6.09107e-05	8.63009e-05	4.34605e-05	4.7972e-05	7.5065e-05	6.59955e-05	4.39414e-05	0.000644408	10	glucose-6-phosphate isomerase [Histoplasma capsulatum G186AR] : gi2019178600gbKAG5296202.1 glucose-6-phosphate isomerase [Histoplasma capsulatum] : gi225554785gbEEH03080.1 glucose-6-phosphate isomerase [Histoplasma capsulatum G186AR]
1588	gi|2019177813|gb|KAG5295422.1|		8.82153e-05		7.21838e-05	8.32934e-05		0.000104088	8.88076e-05	9.64203e-05	0.000105927	0.000638935	7	RPEL repeat protein [Histoplasma capsulatum G217B]
1091	gi|2019179108|gb|KAG5296690.1|	5.96104e-05	5.79126e-05	7.39326e-05	6.64585e-05	6.2889e-05	5.90068e-05	5.91801e-05	6.774e-05	6.50794e-05	6.57118e-05	0.000637521	10	DUF3210 superfamily domain-containing protein [Histoplasma capsulatum G217B]
1552	gi|2019184125|gb|KAG5301674.1|	6.649e-05	9.44225e-05	6.26974e-05	6.35231e-05	8.63448e-05	4.86636e-05	5.34631e-05	5.64842e-05	6.17112e-05	3.46971e-05	0.000628497	10	acetoacetyl-CoA reductase [Histoplasma capsulatum G217B]
661	gi|2019171751|gb|KAG5289404.1|	6.39475e-05	7.50385e-05	6.58969e-05	7.27889e-05	6.69826e-05	4.94399e-05	5.97138e-05	5.15148e-05	5.86167e-05	5.64612e-05	0.000620401	10	tetratricopeptide repeat domain-containing protein [Histoplasma capsulatum G217B]
75	gi|2019184422|gb|KAG5301971.1|	7.65725e-05	9.47328e-05	7.03239e-05	5.2558e-05	6.25962e-05	5.06773e-05	7.22983e-05	6.51107e-05	7.23255e-05		0.000617195	9	fatty acid synthase beta subunit dehydratase [Histoplasma capsulatum G217B]
775	gi|112020725|gb|ABH85898.1|	6.9623e-05	7.23226e-05	5.99132e-05	6.39435e-05	6.65007e-05	5.70908e-05	7.09034e-05	5.88667e-05	6.6269e-05	3.03922e-05	0.000615825	10	Sequence 43 from patent US 7052837 : gi2019184151gbKAG5301700.1 catalase isozyme P [Histoplasma capsulatum G217B] : gi112020720gbABH85893.1 Sequence 5 from patent US 7052837 : gi227286989embCAY05128.1 unnamed protein product [Histoplasma capsulatum] : gi23344117gbAAN28380.1 catalase isozyme P [Histoplasma capsulatum] : gi6014693gbAAF01463.1AF189369_1 catalase isozyme P [Histoplasma capsulatum]
1705	gi|2019170434|gb|KAG5288099.1|	7.64202e-05	7.52765e-05	6.43637e-05	5.02323e-05	8.37283e-05	4.60202e-05	5.31811e-05	5.90514e-05	6.66725e-05	3.72885e-05	0.000612235	10	processing/enhancing protein [Histoplasma capsulatum G217B]
452	gi|2019183161|gb|KAG5300710.1|	5.87509e-05	7.8164e-05	5.89637e-05	5.52658e-05	7.04338e-05	4.24282e-05	5.30636e-05	6.72021e-05	5.43979e-05	6.36404e-05	0.00060231	10	DUF1680 superfamily domain-containing protein [Histoplasma capsulatum G217B]
390	gi|225560088|gb|EEH08370.1|	7.49198e-05	7.427e-05	6.16974e-05	4.28248e-05	7.74904e-05	4.32312e-05	6.07327e-05	6.21388e-05	6.64095e-05	3.82782e-05	0.000601993	10	ADP-ribosylation factor [Histoplasma capsulatum G186AR] : gi325090095gbEGC43405.1 ADP-ribosylation factor [Histoplasma capsulatum H88] : gi240278839gbEER42345.1 ADP-ribosylation factor [Histoplasma capsulatum H143] : gi461532spP34727.3ARF_AJECA RecName: Full=ADP-ribosylation factor : gi2019177594gbKAG5295203.1 ADP-ribosylation factor [Histoplasma capsulatum G217B] : gi407693gbAAA17548.1 ADP-ribos…
840	gi|2019180700|gb|KAG5298282.1|	7.15076e-05	4.83531e-05	9.79407e-05	5.50382e-05	5.41279e-05	2.55644e-05	7.32498e-05	6.4643e-05	5.32207e-05	5.147e-05	0.000595115	10	mitochondrial iron uptake protein [Histoplasma capsulatum G217B]
1888	gi|2019172129|gb|KAG5289782.1|	6.3636e-05	7.76654e-05	7.44525e-05	6.70263e-05	7.15288e-05	4.52225e-05	5.41549e-05	5.39817e-05	6.29439e-05	1.87463e-05	0.000589358	10	60S ribosomal protein L23 [Histoplasma capsulatum G217B] : gi1999194446gbQSS61866.1 60S ribosomal protein L23 [Histoplasma capsulatum] : gi150412622gbEDN08009.1 hypothetical protein HCAG_04519 [Histoplasma capsulatum NAm1] : gi225562716gbEEH10995.1 60S ribosomal protein L23 [Histoplasma capsulatum G186AR] : gi154279732refXP_001540679.1 60S ribosomal protein L23 HCAG_04519 [Histoplasma capsulatum …
543	gi|2019170370|gb|KAG5288035.1|	4.88439e-05	6.02857e-05	6.38252e-05	7.20492e-05	6.43385e-05	5.00268e-05	6.07833e-05	5.35271e-05	4.22027e-05	6.7034e-05	0.000582916	10	splicing factor 3b [Histoplasma capsulatum G217B]
913	gi|2019174758|gb|KAG5292388.1|	5.6605e-05	6.7994e-05	5.31552e-05	5.96484e-05	6.07109e-05	4.70145e-05	5.59014e-05	4.76264e-05	6.19794e-05	7.20137e-05	0.000582649	10	M protein repeat protein [Histoplasma capsulatum G217B]
887	gi|2019179401|gb|KAG5296983.1|	2.67482e-05	7.51951e-05			2.74372e-05	5.09476e-05	4.40973e-05	7.62273e-05	0.000100501	0.000180411	0.000581565	8	glutamine synthetase [Histoplasma capsulatum G217B]
486	gi|2019180834|gb|KAG5298416.1|	6.38634e-05	0.000121255	5.90276e-05	4.9593e-05	4.85669e-05	4.84291e-05	6.27388e-05	5.7175e-05	6.72135e-05		0.000577862	9	26S proteasome non-ATPase regulatory subunit 1 [Histoplasma capsulatum G217B]
971	gi|2019171767|gb|KAG5289420.1|	5.43962e-05	7.47918e-05	6.36102e-05	3.91823e-05	8.43176e-05	4.8326e-05	5.49839e-05	6.28987e-05	6.42997e-05	2.39695e-05	0.000570776	10	60S ribosomal protein [Histoplasma capsulatum G217B] : gi1999204490gbQSS71799.1 60S ribosomal protein [Histoplasma capsulatum G186AR] : gi154281401refXP_001541513.1 60S ribosomal protein L15 [Histoplasma capsulatum NAm1] : gi325093026gbEGC46336.1 60S ribosomal protein [Histoplasma capsulatum H88] : gi2019185283gbKAG5302800.1 60S ribosomal protein [Histoplasma capsulatum] : gi1999189162gbQSS56958.…
1546	gi|154271953|ref|XP_001536829.1|	5.32838e-05		1.73919e-05	3.77099e-05	1.57004e-05	2.26825e-06	0.000137366	8.05858e-05		0.000225137	0.000569443	8	eukaryotic translation initiation factor 4E-1 [Histoplasma capsulatum NAm1] : gi1999195539gbQSS62915.1 cap binding protein [Histoplasma capsulatum] : gi2019177802gbKAG5295411.1 cap binding protein [Histoplasma capsulatum G217B] : gi150408816gbEDN04272.1 eukaryotic translation initiation factor 4E-1 [Histoplasma capsulatum NAm1]
852	gi|2019170489|gb|KAG5288154.1|	6.14846e-05	4.92251e-05	5.53639e-05	6.47571e-05	5.75216e-05	4.5323e-05	5.67435e-05	5.34916e-05	6.57983e-05	5.42906e-05	0.000563999	10	ubiquitin carboxyl-terminal hydrolase [Histoplasma capsulatum G217B]
1624	gi|2019174154|gb|KAG5291784.1|	5.84267e-05	7.33624e-05	5.57398e-05	4.95706e-05	6.39162e-05	4.60018e-05	6.07089e-05	5.82215e-05	5.02273e-05	4.39831e-05	0.000560158	10	hypothetical protein I7I48_03689 [Histoplasma capsulatum G217B]
1655	gi|2019176664|gb|KAG5294273.1|	5.08551e-05	4.96783e-05	9.02466e-05	5.73591e-05	5.89564e-05	3.88366e-05	5.24965e-05	5.05542e-05	5.88747e-05	4.81572e-05	0.000556015	10	PHD finger domain-containing protein [Histoplasma capsulatum G217B]
1850	gi|2019180935|gb|KAG5298517.1|	6.35562e-05	6.08073e-05	6.25102e-05	5.07024e-05	6.9901e-05	4.89099e-05	4.26078e-05	4.26814e-05	4.87336e-05	6.39818e-05	0.000554392	10	expression library immunization antigen 1 [Histoplasma capsulatum G217B] : gi94483240gbABF22676.1 ELI-ag1-like protein [Histoplasma capsulatum]
779	gi|2019180418|gb|KAG5298000.1|	5.63038e-05	6.74924e-05	6.29223e-05	3.47023e-05	7.69589e-05	3.71388e-05	5.58837e-05	5.47916e-05	6.9027e-05	3.35005e-05	0.000548721	10	Pi-transporter A-1 [Histoplasma capsulatum G217B]
764	gi|2019174158|gb|KAG5291788.1|	6.35828e-05	8.00238e-05	6.05794e-05	4.77612e-05	6.1527e-05	3.85292e-05	4.9924e-05	5.697e-05	5.55012e-05	3.40522e-05	0.000548451	10	hypothetical protein I7I48_03694 [Histoplasma capsulatum G217B]
1510	gi|2019174440|gb|KAG5292070.1|	5.19219e-05	5.1383e-05	5.05567e-05	5.43348e-05	6.62487e-05	4.2583e-05	4.68434e-05	4.52565e-05	5.73216e-05	7.39823e-05	0.000540432	10	GMF family protein [Histoplasma capsulatum G217B]
125	gi|2019172311|gb|KAG5289964.1|	6.58453e-05	6.39269e-05	2.27638e-05	1.93832e-05	7.06142e-05	3.99193e-05	3.9642e-05	4.55478e-05	4.65516e-05	0.000121887	0.000536081	10	DUF2828 domain-containing protein [Histoplasma capsulatum G217B]
490	gi|1999181137|gb|QSS48937.1|	7.03453e-05	7.35883e-05	8.65993e-05	0.00010314	7.3466e-05			5.00576e-05	3.8234e-05	3.76179e-05	0.000533049	8	hypothetical protein I7I53_09152 [Histoplasma capsulatum H88] : gi325089431gbEGC42741.1 conserved hypothetical protein [Histoplasma capsulatum H88]
931	gi|2019171556|gb|KAG5289209.1|	5.65014e-05	6.8537e-05	4.99312e-05	5.05635e-05	4.92175e-05	5.5123e-05	5.0759e-05	5.82002e-05	5.90534e-05	3.17443e-05	0.00052963	10	hypothetical protein I7I48_08475 [Histoplasma capsulatum G217B]
108	gi|2019171971|gb|KAG5289624.1|	5.50918e-05	5.92004e-05	5.8091e-05	5.46622e-05	5.89078e-05	3.67633e-05	5.12326e-05	4.94548e-05	5.45727e-05	4.94493e-05	0.000527426	10	NTF2 and RRM domain-containing protein [Histoplasma capsulatum G217B]
585	gi|2019176873|gb|KAG5294482.1|	5.61776e-05	5.43925e-05	5.53093e-05	6.57644e-05	5.67072e-05	3.83071e-05	3.43785e-05	4.99616e-05	4.58107e-05	7.01272e-05	0.000526936	10	nuclear polyadenylated RNA-binding protein NAB2 [Histoplasma capsulatum G217B]
1523	gi|2019180059|gb|KAG5297641.1|	5.85769e-05	7.07373e-05	5.26275e-05	4.06949e-05	5.98572e-05	3.89978e-05	4.63726e-05	4.44286e-05	5.59793e-05	5.77621e-05	0.000526034	10	branched-chain amino acid aminotransferase [Histoplasma capsulatum G217B]
65	gi|2019183374|gb|KAG5300923.1|	6.2346e-05	4.26824e-05		5.39853e-05	8.84595e-05	5.32991e-05	7.5966e-05	4.79401e-05	5.15379e-05	4.33592e-05	0.000519576	9	40S ribosomal protein S15 [Histoplasma capsulatum G217B]
1303	gi|2019169321|gb|KAG5286994.1|	5.09391e-05	5.42138e-05	5.97125e-05	5.85825e-05	5.35247e-05	3.98124e-05	5.08536e-05	4.96726e-05	4.92745e-05	4.5788e-05	0.000512374	10	HLH DNA binding protein (Penr2) [Histoplasma capsulatum G217B]
25	gi|2019182954|gb|KAG5300503.1|	7.95745e-05		5.91832e-05	5.42976e-05	9.13822e-05		6.62599e-05	5.89285e-05	5.82699e-05	4.25827e-05	0.000510479	8	sodium transport ATPase [Histoplasma capsulatum G217B]
68	gi|2019175016|gb|KAG5292646.1|	4.69665e-05	5.86182e-05	5.46477e-05	4.90763e-05	5.48231e-05	4.19264e-05	4.71114e-05	4.31687e-05	5.41128e-05	5.55814e-05	0.000506032	10	hypothetical protein I7I48_04797 [Histoplasma capsulatum G217B]
736	gi|2019179749|gb|KAG5297331.1|	4.69165e-05	4.86298e-05	4.32206e-05	5.89556e-05	4.63483e-05	4.43926e-05	5.11169e-05	4.54938e-05	5.91293e-05	6.17883e-05	0.000505992	10	prefoldin subunit 6 [Histoplasma capsulatum G217B]
530	gi|2019170384|gb|KAG5288049.1|	4.9465e-05	8.36071e-05	5.03197e-05	4.0376e-05	6.40677e-05	4.0513e-05	4.87587e-05	4.68777e-05	4.34724e-05	3.46306e-05	0.000502088	10	aminopeptidase [Histoplasma capsulatum G217B]
115	gi|2019177443|gb|KAG5295052.1|	4.18776e-05	4.97251e-05	5.20668e-05	4.37487e-05	5.53925e-05	5.69666e-05	4.33164e-05	5.4116e-05	5.18735e-05	4.80103e-05	0.000497093	10	transcription initiation factor TFIID [Histoplasma capsulatum G217B]
152	gi|150411311|gb|EDN06699.1|	4.70061e-05	4.82572e-05	5.00618e-05	4.52394e-05	5.36719e-05	4.57582e-05	5.08377e-05	4.73956e-05	4.83984e-05	5.56618e-05	0.000492288	10	hypothetical protein HCAG_03229 [Histoplasma capsulatum NAm1] : gi325095799gbEGC49109.1 eukaryotic translation initiation factor 1A [Histoplasma capsulatum H88] : gi154280639refXP_001541132.1 hypothetical protein HCAG_03229 [Histoplasma capsulatum NAm1] : gi1999207326gbQSS74632.1 eukaryotic translation initiation factor 1A [Histoplasma capsulatum G186AR] : gi1999192058gbQSS59650.1 eukaryotic tran…
1125	gi|2019177478|gb|KAG5295087.1|	2.00585e-05	2.83722e-05	2.30901e-05	1.76522e-05	2.4716e-05	0.000299487	2.06824e-05	2.39118e-05	2.04766e-05	1.35685e-05	0.000492015	10	carnitine acetyl transferase [Histoplasma capsulatum G217B]
1709	gi|2019175116|gb|KAG5292746.1|	4.83483e-05	5.41841e-05	4.56449e-05	5.11026e-05	5.92039e-05	4.52646e-05	4.62359e-05	4.7771e-05	4.3563e-05	5.0523e-05	0.000491841	10	DUF689 domain-containing protein [Histoplasma capsulatum G217B]
484	gi|2019183162|gb|KAG5300711.1|	4.43265e-05	4.54087e-05	4.43978e-05	4.93098e-05	5.69488e-05	5.13805e-05	4.06265e-05	4.00338e-05	4.17744e-05	7.71702e-05	0.000491377	10	hypothetical protein I7I48_00503 [Histoplasma capsulatum G217B]
1087	gi|2019172521|gb|KAG5290174.1|	5.08184e-05	3.16589e-05	6.42212e-05	4.76584e-05	4.53944e-05	4.49491e-05	5.46732e-05	4.11829e-05	4.17194e-05	6.84608e-05	0.000490737	10	eukaryotic translation initiation factor 3 subunit J (eIF3j) [Histoplasma capsulatum G217B]
830	gi|225556502|gb|EEH04790.1|	4.9582e-05	3.91884e-05	4.02337e-05	5.04813e-05	4.39593e-05	3.95465e-05	6.0186e-05	5.15567e-05	4.87799e-05	6.15457e-05	0.000485059	10	hypothetical protein HCBG_06741 [Histoplasma capsulatum G186AR]
178	gi|2019186245|gb|KAG5303762.1|	5.00154e-05	4.50636e-05	4.84631e-05	5.38148e-05	3.18307e-05	5.58507e-05	5.17473e-05	4.80016e-05	4.89846e-05	5.12687e-05	0.00048504	10	ESCRT-III component [Histoplasma capsulatum] : gi325088931gbEGC42241.1 ESCRT-III component [Histoplasma capsulatum H88] : gi2019179823gbKAG5297405.1 ESCRT-III component [Histoplasma capsulatum G217B] : gi1999183547gbQSS51346.1 ESCRT-III component [Histoplasma capsulatum H88] : gi225560642gbEEH08923.1 ESCRT-III component [Histoplasma capsulatum G186AR] : gi1999202049gbQSS69359.1 ESCRT-III componen…
217	gi|2019177670|gb|KAG5295279.1|	5.01474e-05	5.60797e-05	6.27686e-05	4.7747e-05	5.18699e-05	4.35141e-05	5.34298e-05	4.3114e-05	4.27016e-05	3.23154e-05	0.000483687	10	ran GTPase activating protein [Histoplasma capsulatum G217B]
201	gi|2019171860|gb|KAG5289513.1|		6.53164e-05	6.22991e-05	4.76449e-05	9.02745e-05		6.06189e-05	4.7724e-05	5.32189e-05	4.38886e-05	0.000470985	8	translation initiation factor eIF3a [Histoplasma capsulatum G217B]
172	gi|2019172561|gb|KAG5290214.1|	4.56177e-05	4.43724e-05	4.52773e-05	3.60263e-05	5.17931e-05	3.82954e-05	4.87674e-05	5.87948e-05	5.2279e-05	4.68258e-05	0.000468049	10	eukaryotic phosphomannomutase [Histoplasma capsulatum G217B] : gi2019170782gbKAG5288444.1 phosphomannomutase [Histoplasma capsulatum] : gi1999203711gbQSS71020.1 phosphomannomutase [Histoplasma capsulatum G186AR] : gi240279180gbEER42685.1 phosphomannomutase [Histoplasma capsulatum H143] : gi154278972refXP_001540299.1 eukaryotic phosphomannomutase [Histoplasma capsulatum NAm1] : gi225562280gbEEH105…
244	gi|2019176958|gb|KAG5294567.1|	4.41282e-05	4.61559e-05	5.74303e-05	5.31546e-05	4.70126e-05	4.37019e-05	4.70045e-05	3.92323e-05	4.15149e-05	4.6193e-05	0.000465528	10	hypothetical protein I7I48_11121 [Histoplasma capsulatum G217B]
853	gi|154280527|ref|XP_001541076.1|	4.9765e-05	3.60731e-05	4.6269e-05	5.33146e-05	4.73345e-05	3.6432e-05	4.66781e-05	4.17403e-05	5.88495e-05	4.61818e-05	0.000462638	10	ubiquitin C-terminal hydrolase [Histoplasma capsulatum NAm1] : gi1999192001gbQSS59593.1 ubiquitin carboxyl-terminal hydrolase [Histoplasma capsulatum] : gi150411255gbEDN06643.1 ubiquitin C-terminal hydrolase [Histoplasma capsulatum NAm1]
285	gi|2019183048|gb|KAG5300597.1|	5.26382e-05	5.63423e-05	4.36655e-05	3.48873e-05	4.39704e-05	4.02667e-05	5.01016e-05	4.99119e-05	4.76796e-05	4.11585e-05	0.000460622	10	histidinol dehydrogenase [Histoplasma capsulatum G217B]
565	gi|2019172319|gb|KAG5289972.1|	6.04231e-05	6.14529e-05	4.80253e-05	3.47511e-05	6.63377e-05	3.71823e-05	3.70745e-05	4.14426e-05	4.50571e-05	2.76439e-05	0.000459391	10	coatomer alpha subunit [Histoplasma capsulatum G217B]
1823	gi|2019173514|gb|KAG5291161.1|	4.6943e-05	6.03805e-05	5.58643e-05	4.65869e-05	6.5288e-05	5.15904e-06	4.8483e-05	4.15852e-05	5.07494e-05	3.78858e-05	0.000458925	10	60S ribosomal protein L37A [Histoplasma capsulatum] : gi225555921gbEEH04211.1 60S ribosomal protein L37A [Histoplasma capsulatum G186AR] : gi325090494gbEGC43804.1 ribosomal protein L37a [Histoplasma capsulatum H88] : gi240278586gbEER42092.1 ribosomal protein L37a [Histoplasma capsulatum H143] : gi2019183833gbKAG5301382.1 60S ribosomal protein L37A [Histoplasma capsulatum G217B] : gi1999201153gbQS…
551	gi|225561450|gb|EEH09730.1|	5.80281e-05	6.31006e-05	4.63474e-05	4.7193e-05	6.23653e-05	2.85567e-05	3.65547e-05	4.4623e-05	4.45167e-05	1.83753e-05	0.000449661	10	mitochondrial phosphate carrier protein [Histoplasma capsulatum G186AR] : gi150410307gbEDN05695.1 mitochondrial phosphate carrier protein [Histoplasma capsulatum NAm1] : gi2019171185gbKAG5288847.1 mitochondrial phosphate carrier protein [Histoplasma capsulatum] : gi1999205942gbQSS73250.1 mitochondrial phosphate carrier protein [Histoplasma capsulatum G186AR] : gi154282663refXP_001542127.1 mitocho…
205	gi|2019175247|gb|KAG5292877.1|	5.83108e-05	6.71455e-05	5.43053e-05		6.66941e-05	2.79289e-05	4.16219e-05	4.75707e-05	5.64423e-05	2.5508e-05	0.000445527	9	succinyl-CoA ligase alpha-chain [Histoplasma capsulatum G217B]
892	gi|2019179820|gb|KAG5297402.1|	4.8235e-05	4.02387e-05	5.16977e-05	4.3264e-05	5.28701e-05	3.70921e-05	4.22791e-05	3.97128e-05	4.12185e-05	4.23289e-05	0.000438937	10	camp-dependent protein kinase subunit regulatory [Histoplasma capsulatum G217B]
1179	gi|2019183896|gb|KAG5301445.1|	6.00806e-05	2.35142e-05	6.77007e-05	4.40978e-05	4.46018e-05	3.5603e-05	4.76424e-05	3.20376e-05	3.39388e-05	4.74406e-05	0.000436658	10	pH-response transcription factor pacC/RIM101 [Histoplasma capsulatum G217B]
1403	gi|325089169|gb|EGC42479.1|	3.07764e-05	1.99882e-05	8.62975e-05	4.36978e-05	1.84478e-05	9.24922e-05	1.13447e-05	6.41611e-05	5.1226e-05	1.21134e-05	0.000430545	10	26S proteasome non-ATPase regulatory subunit 13 [Histoplasma capsulatum H88] : gi1999183308gbQSS51107.1 26S proteasome regulatory subunit [Histoplasma capsulatum H88] : gi225560884gbEEH09165.1 26S proteasome regulatory subunit [Histoplasma capsulatum G186AR] : gi2019179583gbKAG5297165.1 26S proteasome regulatory subunit [Histoplasma capsulatum G217B] : gi2019185991gbKAG5303508.1 26S proteasome re…
644	gi|2019175432|gb|KAG5293062.1|	4.26813e-05	5.30655e-05	4.51268e-05	4.1742e-05	4.60558e-05	3.6921e-05	4.0549e-05	4.40984e-05	4.52616e-05	3.3794e-05	0.000429295	10	ubiquitin-conjugating enzyme [Histoplasma capsulatum G217B]
314	gi|2019176948|gb|KAG5294557.1|	2.81265e-05	4.97559e-05	6.49282e-05	5.07729e-05	4.5559e-05	3.40196e-05	3.22631e-05	3.7031e-05	3.5618e-05	4.92337e-05	0.000427308	10	CCCH zinc finger and RRM domain-containing protein [Histoplasma capsulatum G217B]
1646	gi|1999188909|gb|QSS56705.1|	5.14934e-05	5.94108e-05	4.01716e-05	4.08905e-05	5.04377e-05		4.00553e-05	3.88211e-05	5.08051e-05	5.35861e-05	0.000425671	9	splicing factor 3B subunit 1 [Histoplasma capsulatum H88] : gi325092770gbEGC46080.1 splicing factor 3B [Histoplasma capsulatum H88] : gi240279637gbEER43142.1 splicing factor 3B subunit 1 [Histoplasma capsulatum H143]
960	gi|2019169334|gb|KAG5287007.1|	3.62138e-05	4.48371e-05	4.6685e-05	3.90242e-05	5.0561e-05	5.01032e-05	3.05557e-05	5.04445e-05	4.34101e-05	3.06838e-05	0.000422518	10	leptomycin B resistance protein [Histoplasma capsulatum G217B]
406	gi|2019180180|gb|KAG5297762.1|	4.39548e-05	4.12045e-05	3.9178e-05	4.32669e-05	4.15104e-05	4.1905e-05	4.0696e-05	4.06034e-05	3.92585e-05	4.84755e-05	0.000420053	10	NEDD8-like protein (RubA) [Histoplasma capsulatum G217B]
456	gi|2019180768|gb|KAG5298350.1|	5.24234e-05	5.88058e-05	3.1559e-05	2.53363e-05	5.46653e-05	2.6687e-05	2.22385e-05	5.64527e-05	4.36183e-05	4.74077e-05	0.000419194	10	gamma-glutamyltranspeptidase [Histoplasma capsulatum G217B]
92	gi|2019183870|gb|KAG5301419.1|	3.78815e-05	4.23751e-05	2.91488e-05	3.65108e-05	4.09776e-05	4.02152e-05	3.8431e-05	4.77047e-05	4.63987e-05	5.93029e-05	0.000418946	10	ubiquitin [Histoplasma capsulatum G217B]
1543	gi|2019180620|gb|KAG5298202.1|	4.73204e-05	4.89574e-05	4.03701e-05	4.30766e-05	4.22581e-05	2.47432e-05	4.7036e-05	4.1966e-05	5.25038e-05	3.01442e-05	0.000418376	10	thioredoxin reductase [Histoplasma capsulatum G217B]
1862	gi|1999194023|gb|QSS61443.1|	3.5346e-05	4.73891e-05	4.63247e-05	4.31513e-05	5.07108e-05	3.19469e-05	4.24519e-05	4.1495e-05	4.79295e-05	2.84504e-05	0.000415196	10	40S ribosomal protein S29 [Histoplasma capsulatum] : gi154281477refXP_001541551.1 40S ribosomal protein S29 [Histoplasma capsulatum NAm1] : gi325093065gbEGC46375.1 hypothetical protein HCEG_05590 [Histoplasma capsulatum H88] : gi225563107gbEEH11386.1 hypothetical protein HCBG_00841 [Histoplasma capsulatum G186AR] : gi150411730gbEDN07118.1 predicted protein [Histoplasma capsulatum NAm1]
505	gi|2019179870|gb|KAG5297452.1|	3.46658e-05	4.41653e-05	4.52345e-05	4.51693e-05	4.13859e-05	3.50273e-05	3.32559e-05	3.87133e-05	3.9765e-05	5.6194e-05	0.000413576	10	C2H2 zinc finger domain-containing protein [Histoplasma capsulatum G217B]
1199	gi|2019170634|gb|KAG5288299.1|	4.25852e-05	4.31929e-05	4.30812e-05	4.78354e-05	4.85759e-05	3.18833e-05	4.05156e-05	3.84492e-05	4.39841e-05	3.20716e-05	0.000412174	10	DUF3602-domain-containing protein [Histoplasma capsulatum G217B]
144	gi|2019174798|gb|KAG5292428.1|	3.97825e-05	2.86422e-05	5.70231e-05	4.66159e-05	2.72558e-05	3.24579e-05	5.00606e-05	4.66899e-05	5.91715e-05	2.30041e-05	0.000410704	10	splicing factor 3 subunit 1 [Histoplasma capsulatum G217B]
1124	gi|2019177379|gb|KAG5294988.1|	3.9223e-05	4.55371e-05	3.77405e-05	3.56229e-05	4.07971e-05	3.34344e-05	4.62805e-05	4.16057e-05	4.29682e-05	4.53975e-05	0.000408607	10	hypothetical protein I7I48_11715 [Histoplasma capsulatum G217B]
1647	gi|2019172010|gb|KAG5289663.1|	5.05469e-05	5.73653e-05	3.68727e-05	3.93847e-05	4.87973e-05		4.27299e-05	3.64516e-05	3.74995e-05	5.40002e-05	0.000403648	9	splicing factor 3B subunit 1 [Histoplasma capsulatum G217B]
1397	gi|2019170458|gb|KAG5288123.1|	4.31533e-05	5.61757e-05	3.55082e-05	3.47141e-05	5.09135e-05	3.02602e-05	3.86797e-05	3.63728e-05	4.87989e-05	2.64517e-05	0.000401028	10	RuvB-like helicase [Histoplasma capsulatum G217B]
468	gi|2019177043|gb|KAG5294652.1|			7.32647e-05	7.42098e-05	6.71205e-05	4.96537e-05	6.95293e-05			6.52643e-05	0.000399042	6	spindle poison sensitivity protein Scp3 [Histoplasma capsulatum G217B]
1411	gi|2019174322|gb|KAG5291952.1|	4.60852e-05	4.92628e-05	4.44194e-05	4.94621e-05	5.1516e-05	2.94571e-05	3.20482e-05	3.40691e-05	4.09957e-05	2.12661e-05	0.000398582	10	RNA-binding La domain-containing protein [Histoplasma capsulatum G217B]
213	gi|2019184434|gb|KAG5301983.1|	3.3602e-05	4.50501e-05	4.87291e-05	4.39725e-05	4.30003e-05	2.9663e-05	3.72367e-05	3.32478e-05	3.93497e-05	4.27574e-05	0.000396609	10	hypothetical protein I7I48_02171 [Histoplasma capsulatum G217B]
1392	gi|2019180687|gb|KAG5298269.1|	5.05972e-05	6.99464e-05	4.62946e-05	4.82108e-05	4.98569e-05	4.20216e-05		4.41787e-05		4.34027e-05	0.000394509	8	homocitrate synthase [Histoplasma capsulatum G217B]
208	gi|2019175401|gb|KAG5293031.1|	3.18622e-05	4.41314e-05	4.87297e-05	4.42055e-05	4.31769e-05	3.18082e-05	3.19207e-05	4.44178e-05	3.64832e-05	3.75434e-05	0.000394279	10	epsilon-COP [Histoplasma capsulatum G217B]
921	gi|2019183611|gb|KAG5301160.1|	4.48907e-05	4.28319e-05	4.2284e-05	4.28669e-05	4.09638e-05	2.69446e-05	3.91376e-05	3.4374e-05	4.07096e-05	3.78431e-05	0.000392846	10	eukaryotic translation initiation factor 6 [Histoplasma capsulatum G217B]
402	gi|2019170378|gb|KAG5288043.1|	4.4652e-05	7.74262e-05	4.97796e-05	3.18097e-05	5.20853e-05	2.42288e-05	2.89603e-05	2.74324e-05	3.09586e-05	2.45174e-05	0.00039185	10	NADH-ubiquinone oxidoreductase [Histoplasma capsulatum G217B]
1419	gi|325093176|gb|EGC46486.1|	2.86017e-05	2.47178e-05	5.55863e-05	2.58212e-05	2.40343e-05	4.87209e-05	5.3078e-05	3.86703e-05	4.27957e-05	4.9155e-05	0.000391181	10	cytochrome c oxidase subunit VIb [Histoplasma capsulatum H88] : gi150411842gbEDN07230.1 cytochrome c oxidase polypeptide VIb [Histoplasma capsulatum NAm1] : gi240275808gbEER39321.1 cytochrome c oxidase subunit VIb [Histoplasma capsulatum H143] : gi1999193908gbQSS61328.1 cytochrome c oxidase polypeptide VIb [Histoplasma capsulatum] : gi154281701refXP_001541663.1 cytochrome c oxidase polypeptide VI…
1079	gi|240278691|gb|EER42197.1|	3.56887e-05	3.89944e-05	3.60317e-05	4.63387e-05	3.94583e-05	3.97339e-05	2.56762e-05	3.95511e-05	3.50098e-05	5.19449e-05	0.000388428	10	conserved hypothetical protein [Histoplasma capsulatum H143] : gi1999182057gbQSS49857.1 hypothetical protein I7I53_10343 [Histoplasma capsulatum H88] : gi325090392gbEGC43702.1 conserved hypothetical protein [Histoplasma capsulatum H88]
175	gi|2019183299|gb|KAG5300848.1|	4.35464e-05	5.77747e-05	4.89482e-05	4.27619e-05	4.52171e-05		4.12507e-05	3.78259e-05	4.13167e-05	2.86385e-05	0.00038728	9	transcription initiation factor TFIID subunit 14 [Histoplasma capsulatum G217B]
1824	gi|150414078|gb|EDN09443.1|	4.61239e-05	4.31034e-05	3.92601e-05	3.42056e-05	5.01436e-05	2.78332e-05	3.46046e-05	3.38115e-05	3.5543e-05	4.09648e-05	0.000385594	10	conserved hypothetical protein [Histoplasma capsulatum NAm1] : gi1999192542gbQSS60042.1 Arp2/3 complex [Histoplasma capsulatum] : gi1999182083gbQSS49883.1 Arp2/3 complex [Histoplasma capsulatum H88] : gi154276320refXP_001539005.1 conserved hypothetical protein [Histoplasma capsulatum NAm1] : gi325090417gbEGC43727.1 Arp2/3 complex subunit [Histoplasma capsulatum H88] : gi225555847gbEEH04137.1 Arp2…
3	gi|2019176793|gb|KAG5294402.1|	3.97954e-05	3.33033e-05	4.8522e-05	3.92652e-05	3.90307e-05		3.21399e-05	3.76393e-05	4.48158e-05	6.99261e-05	0.000384438	9	hypothetical protein I7I48_10903 [Histoplasma capsulatum G217B]
214	gi|2019176624|gb|KAG5294233.1|	3.17538e-05	4.33941e-05	4.52432e-05	3.8989e-05	3.62865e-05	3.84525e-05	4.0185e-05	3.20658e-05	3.20396e-05	4.58099e-05	0.000384219	10	RING superfamily domain-containing protein [Histoplasma capsulatum G217B]
184	gi|2019180296|gb|KAG5297878.1|	4.42332e-05	5.41242e-05	4.06142e-05		5.36693e-05	2.8695e-05	5.01434e-05	4.45293e-05	4.17786e-05	2.5698e-05	0.000383485	9	prolyl-tRNA synthetase [Histoplasma capsulatum G217B]
787	gi|2019174232|gb|KAG5291862.1|	3.569e-05	3.38155e-05	4.33448e-05	4.47306e-05	3.89798e-05	3.47662e-05	3.80692e-05	3.58801e-05	2.90687e-05	4.84154e-05	0.00038276	10	hypothetical protein I7I48_03790 [Histoplasma capsulatum G217B]
1277	gi|2019179569|gb|KAG5297151.1|	3.76594e-05	4.41092e-05	4.47924e-05	2.95511e-05	4.77199e-05	2.87185e-05	4.18019e-05	3.43375e-05	3.96669e-05	3.16394e-05	0.000379996	10	leucyl-tRNA synthetase [Histoplasma capsulatum G217B]
553	gi|2019184128|gb|KAG5301677.1|	3.04889e-05	3.25154e-05	4.29393e-05	3.78558e-05	3.85655e-05	2.73878e-05	3.65897e-05	4.10643e-05	4.37538e-05	4.4876e-05	0.000376037	10	nuclear protein export protein Yrb2 [Histoplasma capsulatum G217B]
286	gi|2019172599|gb|KAG5290252.1|	2.55628e-05	3.76037e-05	1.08803e-05	7.00384e-06	3.60096e-05	4.46586e-05	5.22311e-05	4.6194e-05	3.81234e-05	7.61996e-05	0.000374467	10	6,7-dimethyl-8-ribityllumazine synthase [Histoplasma capsulatum G217B]
1274	gi|2019172060|gb|KAG5289713.1|	1.84418e-05	0.000107528	7.32841e-05		1.60344e-05	9.03051e-06	0.000106913	1.24859e-05	1.34533e-05	1.50741e-05	0.000372246	9	alkaline phosphatase [Histoplasma capsulatum G217B]
975	gi|2019170430|gb|KAG5288095.1|	5.05122e-05	6.53426e-05	5.164e-05		5.51055e-05	2.91317e-05	4.15094e-05	4.6517e-05		3.21708e-05	0.000371929	8	citrate synthase [Histoplasma capsulatum G217B]
1333	gi|2019177652|gb|KAG5295261.1|	3.41993e-05	4.65018e-05	4.05691e-05	3.46433e-05	3.44771e-05	3.33591e-05	3.66348e-05	3.60041e-05	3.62919e-05	3.69873e-05	0.000369668	10	RNA binding protein [Histoplasma capsulatum G217B]
34	gi|2019174858|gb|KAG5292488.1|	2.42723e-05	4.87998e-05	5.59007e-05	3.13482e-05	5.44174e-05	2.59286e-05	3.06734e-05	2.77213e-05	3.35595e-05	3.54103e-05	0.000368032	10	hypothetical protein I7I48_04600 [Histoplasma capsulatum G217B]
22	gi|2019180384|gb|KAG5297966.1|	5.79194e-05		5.05491e-05		6.14071e-05	4.29696e-05		4.83438e-05	4.8739e-05	5.80094e-05	0.000367937	7	glucanosyltransferase [Histoplasma capsulatum G217B]
1604	gi|2019182807|gb|KAG5300356.1|	4.71936e-05	4.55581e-05	3.92904e-05	2.67306e-05	5.26432e-05	2.83893e-05	2.77123e-05	3.12816e-05	3.35926e-05	2.53807e-05	0.000357772	10	aminomethyltransferase [Histoplasma capsulatum G217B]
538	gi|2019171596|gb|KAG5289249.1|	3.20207e-05	4.79097e-05	3.90753e-05	4.48821e-05	4.07643e-05	2.60931e-05	3.27699e-05	4.07645e-05	2.2987e-05	2.91233e-05	0.00035639	10	hypothetical protein I7I48_08524 [Histoplasma capsulatum G217B]
1794	gi|2019177701|gb|KAG5295310.1|	3.71616e-05	3.16458e-05	3.86073e-05	3.40517e-05	3.71167e-05	6.85137e-05	2.20679e-05	2.76201e-05	3.00411e-05	2.89883e-05	0.000355814	10	hypothetical protein I7I48_12151 [Histoplasma capsulatum G217B]
1529	gi|2019172358|gb|KAG5290011.1|	3.5293e-05	4.26056e-05	3.55528e-05	2.35472e-05	4.17297e-05	3.68481e-05	3.0779e-05	3.5002e-05	4.94965e-05	2.24419e-05	0.000353296	10	eukaryotic translation initiation factor 2 beta subunit [Histoplasma capsulatum G217B]
51	gi|2019176864|gb|KAG5294473.1|	4.20925e-05	3.5236e-05	3.64823e-05	3.2295e-05	3.015e-05	3.03083e-05	2.46601e-05	5.03433e-05	2.93707e-05	3.93247e-05	0.000350263	10	SWI/SNF and RSC complex subunit Ssr4 [Histoplasma capsulatum G217B]
614	gi|2019175063|gb|KAG5292693.1|	3.95759e-05	3.1721e-05	3.28136e-05	3.39623e-05	3.94818e-05	3.19744e-05	3.41966e-05	3.44057e-05	3.93696e-05	3.22383e-05	0.000349739	10	microtubule binding protein HOOK3 [Histoplasma capsulatum G217B]
1813	gi|2019173877|gb|KAG5291507.1|	3.52434e-05	4.6641e-05	3.17861e-05	2.82291e-05	4.73283e-05	2.79559e-05	3.21729e-05	3.43805e-05	3.97625e-05	2.33378e-05	0.000346837	10	proteasome component PRE6 [Histoplasma capsulatum G217B]
1280	gi|2019181032|gb|KAG5298614.1|	3.38377e-05	3.58172e-05	3.757e-05	3.26374e-05	3.38748e-05	3.05995e-05	3.21005e-05	3.36353e-05	3.60874e-05	3.92339e-05	0.000345394	10	pre-mRNA polyadenylation factor fip1 [Histoplasma capsulatum G217B]
1642	gi|1999193906|gb|QSS61326.1|	3.21772e-05	3.15804e-05	4.15605e-05	3.46852e-05	4.1805e-05	2.51693e-05	3.20309e-05	2.99365e-05	2.98779e-05	4.41695e-05	0.000342992	10	nuclear cap-binding protein [Histoplasma capsulatum] : gi150411844gbEDN07232.1 conserved hypothetical protein [Histoplasma capsulatum NAm1] : gi154281705refXP_001541665.1 conserved hypothetical protein [Histoplasma capsulatum NAm1]
123	gi|2019174563|gb|KAG5292193.1|	3.78455e-05	4.25341e-05	3.46988e-05	3.79183e-05	4.1987e-05	2.65244e-05	3.14837e-05	3.22849e-05	3.23576e-05	2.42984e-05	0.000341933	10	acyl-RNA-complex subunit [Histoplasma capsulatum G217B]
1782	gi|225563019|gb|EEH11298.1|	3.65341e-05	3.98362e-05	3.56691e-05	3.22744e-05	4.46619e-05	2.58337e-05	3.28233e-05	3.43381e-05	3.76253e-05	2.04903e-05	0.000340086	10	small COPII coat GTPase sar1 [Histoplasma capsulatum G186AR] : gi325092968gbEGC46278.1 small COPII coat GTPase sar1 [Histoplasma capsulatum H88] : gi1999204433gbQSS71742.1 small COPII coat GTPase sar1 [Histoplasma capsulatum G186AR] : gi154280374refXP_001541000.1 GTP-binding protein sarA [Histoplasma capsulatum NAm1] : gi150412943gbEDN08330.1 GTP-binding protein sarA [Histoplasma capsulatum NAm1]…
473	gi|2019171642|gb|KAG5289295.1|	3.40152e-05	3.50433e-05	2.98702e-05	3.28456e-05	7.22716e-05	1.2923e-05	2.42912e-05	2.42759e-05	3.32962e-05	3.96647e-05	0.000338497	10	nuclear pore complex subunit Nup159 [Histoplasma capsulatum G217B]
941	gi|2019172020|gb|KAG5289673.1|	3.49542e-05	3.00069e-05	3.53149e-05	3.56996e-05	3.8165e-05	2.48479e-05	3.42845e-05	3.2953e-05	3.19194e-05	3.84771e-05	0.000336623	10	V-SNARE [Histoplasma capsulatum G217B]
489	gi|2019172195|gb|KAG5289848.1|	3.71976e-05	3.8028e-05	3.79226e-05	3.0848e-05	3.37458e-05	2.92418e-05	4.20766e-05	3.08805e-05	3.86816e-05	1.75566e-05	0.000336179	10	UTP-glucose-1-phosphate uridylyltransferase [Histoplasma capsulatum G217B]
1273	gi|2019175309|gb|KAG5292939.1|	3.61537e-05	4.3253e-05	4.16497e-05	3.46748e-05	3.06186e-05	2.4549e-05	3.22157e-05	3.05106e-05	3.53178e-05	2.42778e-05	0.000333221	10	psi protein [Histoplasma capsulatum G217B]
963	gi|2019172098|gb|KAG5289751.1|	3.03239e-05	3.15909e-05	3.42717e-05	3.89923e-05	3.3181e-05	2.72434e-05	3.31136e-05	2.71282e-05	3.7494e-05	3.71671e-05	0.000330506	10	hypothetical protein I7I48_09175 [Histoplasma capsulatum G217B]
658	gi|2019175264|gb|KAG5292894.1|	3.72411e-05	4.07299e-05	3.17842e-05	3.4378e-05	3.81244e-05	2.57388e-05	2.86675e-05	2.74062e-05	3.13712e-05	3.38588e-05	0.0003293	10	adenosine kinase [Histoplasma capsulatum G217B]
816	gi|2019183528|gb|KAG5301077.1|	4.12468e-05	3.56709e-05	5.22998e-05	2.87494e-05	3.2557e-05		3.70358e-05	3.30471e-05	3.76233e-05	2.86566e-05	0.000326887	9	F-box domain-containing protein [Histoplasma capsulatum G217B]
1893	gi|225556120|gb|EEH04410.1|	3.70228e-05	4.05426e-05	3.34892e-05	2.96789e-05	3.99715e-05	3.48777e-05	2.74587e-05	2.87756e-05	3.10203e-05	2.38154e-05	0.000326653	10	hypothetical protein HCBG_07635 [Histoplasma capsulatum G186AR] : gi1999201360gbQSS68671.1 40S ribosomal protein S28 [Histoplasma capsulatum G186AR] : gi154275822refXP_001538756.1 40S ribosomal protein S28 [Histoplasma capsulatum NAm1] : gi2019173721gbKAG5291368.1 40S ribosomal protein S28 [Histoplasma capsulatum] : gi1999192275gbQSS59775.1 40S ribosomal protein S28 [Histoplasma capsulatum] : gi2…
1853	gi|1999191516|gb|QSS59108.1|	3.01325e-05	3.48516e-05	2.26595e-05	1.61647e-05	2.84989e-05	2.88784e-05	2.59627e-05	2.98751e-05	3.25808e-05	7.61429e-05	0.000325747	10	small nuclear ribonucleoprotein Sm D3 [Histoplasma capsulatum] : gi325094696gbEGC48006.1 small nuclear ribonucleoprotein Sm D3 [Histoplasma capsulatum H88] : gi225555382gbEEH03674.1 small nuclear ribonucleoprotein Sm D3 [Histoplasma capsulatum G186AR] : gi1999186359gbQSS54157.1 small nuclear ribonucleoprotein Sm D3 [Histoplasma capsulatum H88] : gi1999207893gbQSS75199.1 small nuclear ribonucleopr…
667	gi|2019174410|gb|KAG5292040.1|	2.89544e-05	3.44633e-05	3.52561e-05	3.01466e-05	3.61604e-05	3.04991e-05	3.26635e-05	3.07428e-05	3.21059e-05	3.38018e-05	0.000324794	10	APSES transcription factor [Histoplasma capsulatum G217B]
595	gi|2019174525|gb|KAG5292155.1|	2.95042e-05	3.19745e-05	3.87298e-05	4.76339e-05	3.19937e-05	2.58742e-05	2.90577e-05	2.61313e-05	2.79871e-05	3.41393e-05	0.000323026	10	hypothetical protein I7I48_04165 [Histoplasma capsulatum G217B]
1611	gi|2019180513|gb|KAG5298095.1|	3.32126e-05	4.14741e-05	3.37476e-05	2.73836e-05	3.41256e-05	2.66381e-05	3.19038e-05	3.35673e-05	3.52712e-05	2.5211e-05	0.000322535	10	vacuolar ATP synthase subunit F [Histoplasma capsulatum G217B] : gi1999184287gbQSS52086.1 vacuolar ATP synthase subunit F [Histoplasma capsulatum H88]
580	gi|2019182827|gb|KAG5300376.1|	3.64237e-05	3.38108e-05	4.14022e-05	3.50788e-05	3.03417e-05	2.76173e-05	2.91154e-05	2.36852e-05	2.8793e-05	3.57304e-05	0.000321999	10	hypothetical protein I7I48_00052 [Histoplasma capsulatum G217B]
1702	gi|2019182941|gb|KAG5300490.1|	3.21116e-05	3.01291e-05	3.66521e-05	3.46232e-05	3.0839e-05	2.89116e-05	3.22194e-05	2.78227e-05	3.28837e-05	3.48886e-05	0.000321081	10	DUF2420 domain-containing protein [Histoplasma capsulatum G217B]
1147	gi|2019172266|gb|KAG5289919.1|	3.60698e-05	4.42189e-05		4.22716e-05	3.5165e-05	3.68653e-05	2.89685e-05	3.78809e-05	3.61654e-05	2.32716e-05	0.000320877	9	UDP-N-acetylglucosamine pyrophosphorylase [Histoplasma capsulatum G217B]
109	gi|2019177366|gb|KAG5294975.1|	3.88561e-05	4.7856e-05	2.84524e-05	2.64554e-05	4.06438e-05	2.76988e-05	3.02432e-05	3.17241e-05	3.13676e-05	1.66079e-05	0.000319905	10	saccharopine dehydrogenase [Histoplasma capsulatum G217B]
1430	gi|2019177133|gb|KAG5294742.1|	2.20493e-05	2.9513e-05	1.86746e-05	5.24443e-05	2.64511e-05	4.21684e-05	8.15958e-05	2.10516e-05	2.53594e-05		0.000319307	9	ankyrin repeat protein [Histoplasma capsulatum G217B]
1166	gi|2019177123|gb|KAG5294732.1|	4.51366e-05	5.68651e-05	3.85934e-05		4.64292e-05		5.12353e-05	4.17873e-05	3.90804e-05		0.000319127	7	superoxide dismutase [Histoplasma capsulatum G217B]
1155	gi|1999182619|gb|QSS50419.1|	3.66296e-05	4.44228e-05	4.06231e-05	3.21077e-05		3.26481e-05			5.42074e-05	7.74959e-05	0.000318135	7	calcineurin regulatory subunit CalB [Histoplasma capsulatum H88]
1350	gi|154281533|ref|XP_001541579.1|	6.25803e-06	4.10224e-06	9.1737e-05	3.88107e-06	3.63814e-06		4.40258e-05	7.76224e-05	8.09587e-05	3.62655e-06	0.00031585	9	cell division control protein 54 [Histoplasma capsulatum NAm1] : gi150411758gbEDN07146.1 cell division control protein 54 [Histoplasma capsulatum NAm1] : gi1999193993gbQSS61413.1 vacuolar transporter chaperone 4 [Histoplasma capsulatum]
985	gi|2019177439|gb|KAG5295048.1|	3.56397e-05	3.90951e-05	3.37725e-05	3.28114e-05	3.81309e-05	2.50662e-05	2.86507e-05	2.54826e-05	3.1496e-05	2.50906e-05	0.000315236	10	GTPase-activating protein GYP5 [Histoplasma capsulatum G217B]
1196	gi|2019179117|gb|KAG5296699.1|		4.0764e-05	3.94808e-05	2.22112e-05	5.39313e-05	2.65078e-05	2.76565e-05	2.53181e-05	3.71762e-05	3.83564e-05	0.000311402	9	phosphoglucomutase [Histoplasma capsulatum G217B]
1505	gi|2019180640|gb|KAG5298222.1|	3.7252e-05		4.00413e-05	3.45854e-05	3.90856e-05	3.15552e-05	3.22384e-05	3.13331e-05	3.20689e-05	3.25763e-05	0.000310736	9	sorting nexin 3 [Histoplasma capsulatum G217B]
588	gi|2019177679|gb|KAG5295288.1|	2.47691e-05	3.18117e-05	3.475e-05	3.41474e-05	3.69928e-05	2.88443e-05	2.85832e-05	2.40279e-05	2.77554e-05	3.35311e-05	0.000305213	10	peroxisomal membrane protein recepto, peroxin 19 [Histoplasma capsulatum G217B]
788	gi|2019180399|gb|KAG5297981.1|	1.5279e-05	3.77294e-05	3.45062e-05	3.47e-05	3.95785e-05	2.59132e-05	3.51228e-05	3.13439e-05	1.91962e-05	3.12126e-05	0.000304582	10	rho-GTPase-activating protein [Histoplasma capsulatum G217B]
216	gi|240278916|gb|EER42422.1|	4.31892e-05	4.20834e-05	4.45836e-05	3.40296e-05		3.18788e-05	4.08293e-05	3.39748e-05	2.88892e-05		0.000299458	8	ran GTPase activating protein [Histoplasma capsulatum H143]
698	gi|2019169400|gb|KAG5287073.1|	2.42916e-05	3.64739e-05	3.41058e-05	3.25173e-05	3.31678e-05	2.3413e-05	2.55919e-05	2.35658e-05	2.86719e-05	3.69282e-05	0.000298727	10	mitochondrial intermembrane space translocase subunit Tim10 [Histoplasma capsulatum G217B] : gi240277327gbEER40836.1 conserved hypothetical protein [Histoplasma capsulatum H143] : gi325091755gbEGC45065.1 conserved hypothetical protein [Histoplasma capsulatum H88] : gi225562244gbEEH10524.1 conserved hypothetical protein [Histoplasma capsulatum G186AR] : gi1999188034gbQSS55831.1 mitochondrial inter…
173	gi|2019179231|gb|KAG5296813.1|	2.74379e-05	2.28652e-05	3.12806e-05	3.32733e-05	2.84775e-05	3.38991e-05	2.84734e-05	3.44436e-05	2.94312e-05	2.65001e-05	0.000296082	10	hypothetical protein I7I48_05745 [Histoplasma capsulatum G217B]
55	gi|2019174940|gb|KAG5292570.1|	2.66033e-05	4.01731e-05	2.81695e-05	1.94907e-05	4.32778e-05	2.30382e-05	2.95058e-05	3.30079e-05	2.97487e-05	2.20945e-05	0.00029511	10	alternative NADH-dehydrogenase [Histoplasma capsulatum G217B]
917	gi|2019174313|gb|KAG5291943.1|	4.48887e-05	2.98597e-05	4.64672e-05	2.92152e-05	2.86621e-05	2.15257e-05	1.84283e-05	2.21524e-05	2.32864e-05	2.51442e-05	0.00028963	10	DASH complex subunit ask1 [Histoplasma capsulatum G217B]
1020	gi|2019180512|gb|KAG5298094.1|	2.6775e-05	4.4438e-05	3.21864e-05	3.67056e-05	3.77868e-05	2.51191e-05	2.03494e-05	1.77836e-05	2.15506e-05	2.68698e-05	0.000289564	10	phosphatidylglycerol/phosphatidylinositol transfer protein [Histoplasma capsulatum G217B]
633	gi|2019174283|gb|KAG5291913.1|	3.11213e-05	3.11739e-05	3.6383e-05	3.1821e-05	3.24857e-05	2.06954e-05	2.83072e-05	2.68105e-05	2.92483e-05	2.12809e-05	0.000289327	10	RNA binding domain-containing protein [Histoplasma capsulatum G217B]
1285	gi|2019174293|gb|KAG5291923.1|	2.99717e-05	4.12496e-05	3.04311e-05	2.72671e-05	2.32841e-05	2.50588e-05	3.27945e-05	2.87673e-05	3.25513e-05	1.75337e-05	0.000288909	10	anthranilate synthase multifunctional enzyme [Histoplasma capsulatum G217B]
63	gi|2019170257|gb|KAG5287922.1|	3.01768e-05	3.41312e-05	3.03235e-05	2.46331e-05	2.86814e-05	2.77968e-05	3.01478e-05	3.11074e-05	3.31852e-05	1.86445e-05	0.000288828	10	ABC drug exporter AtrF [Histoplasma capsulatum G217B]
622	gi|2019177001|gb|KAG5294610.1|	2.22182e-05	2.97383e-05	4.09916e-05	3.86324e-05	2.92983e-05	2.87238e-05	2.70693e-05	2.69476e-05	1.83713e-05	2.52937e-05	0.000287284	10	30S ribosomal protein S7 [Histoplasma capsulatum G217B]
858	gi|2019171468|gb|KAG5289121.1|	2.49044e-05	3.36853e-05	3.1089e-05	2.77591e-05	2.57005e-05	2.66829e-05	3.56822e-05	2.48704e-05	2.81776e-05	2.64514e-05	0.000285003	10	hypothetical protein I7I48_08363 [Histoplasma capsulatum G217B]
1769	gi|1999194630|gb|QSS62050.1|	2.37139e-05	4.03341e-05	3.63171e-05	3.35573e-05	3.46763e-05	1.18524e-05	2.78098e-05	2.6917e-05	3.48543e-05	1.44626e-05	0.000284495	10	eukaryotic translation initiation factor 3 subunit 2 [Histoplasma capsulatum] : gi154279406refXP_001540516.1 eukaryotic translation initiation factor 3 39 kDa subuni [Histoplasma capsulatum NAm1] : gi150412459gbEDN07846.1 eukaryotic translation initiation factor 3 39 kDa subuni [Histoplasma capsulatum NAm1] : gi2019171021gbKAG5288683.1 eukaryotic translation initiation factor 3 subunit 2 [Histopl…
509	gi|2019183657|gb|KAG5301206.1|	3.98922e-05		4.02445e-05	2.93648e-05	4.47384e-05	2.22129e-05	2.37131e-05	2.62359e-05	3.1565e-05	2.22129e-05	0.00028018	9	RhoGAP and Fes/CIP4 domain-containing protein [Histoplasma capsulatum G217B]
561	gi|2019172155|gb|KAG5289808.1|	3.81653e-05	4.55281e-05	3.94394e-05	2.34822e-05	2.88613e-05	2.37623e-05	3.67427e-05		4.3681e-05		0.000279662	8	phenylalanyl-tRNA synthetase subunit beta cytoplasmic [Histoplasma capsulatum G217B]
19	gi|2019174542|gb|KAG5292172.1|	4.62502e-05		4.78462e-05		4.49761e-05	2.89036e-05	3.6848e-05		3.7083e-05	3.77121e-05	0.000279619	7	ubiquitin C-terminal hydrolase [Histoplasma capsulatum G217B]
1148	gi|150412519|gb|EDN07906.1|	3.14322e-05	3.80553e-05	3.64942e-05		3.3707e-05	3.66703e-05	3.05005e-05	3.64129e-05	3.6173e-05		0.000279445	8	UDP-N-acetylglucosamine pyrophosphorylase [Histoplasma capsulatum NAm1] : gi1999194565gbQSS61985.1 UDP-N-acetylglucosamine pyrophosphorylase [Histoplasma capsulatum] : gi154279526refXP_001540576.1 UDP-N-acetylglucosamine pyrophosphorylase [Histoplasma capsulatum NAm1]
1663	gi|2019177578|gb|KAG5295187.1|	2.7331e-05	2.37388e-05	4.01744e-05	2.30137e-05	2.96366e-05	2.25258e-05	2.47532e-05	2.95528e-05	2.63671e-05	3.16891e-05	0.000278783	10	CORD and CS domain-containing protein [Histoplasma capsulatum G217B]
146	gi|2019177078|gb|KAG5294687.1|	2.77528e-05	2.90296e-05	1.73882e-05	2.26804e-05	4.78366e-05	1.69679e-05	2.9047e-05	2.55996e-05	2.34163e-05	3.90488e-05	0.000278767	10	anucleate primary sterigmata protein B [Histoplasma capsulatum G217B]
1644	gi|2019177539|gb|KAG5295148.1|	3.24257e-05	3.866e-05		2.74937e-05	4.09696e-05	2.90023e-05	3.1209e-05	3.26082e-05	3.39119e-05	1.10025e-05	0.000277283	9	coatomer beta subunit [Histoplasma capsulatum G217B]
1669	gi|2019184518|gb|KAG5302067.1|	2.96427e-05	3.12308e-05	2.31851e-05	2.3726e-05	3.11843e-05	2.07307e-05	2.66588e-05	2.39258e-05	2.62935e-05	3.96112e-05	0.000276189	10	copper resistance protein Crd2 [Histoplasma capsulatum G217B]
898	gi|2019179563|gb|KAG5297145.1|		5.19949e-05	4.66567e-05	2.83812e-05	3.92465e-05	2.6534e-05	2.36188e-05	3.75151e-05	2.19237e-05		0.000275871	8	anthranilate synthase component I [Histoplasma capsulatum G217B]
199	gi|2019171790|gb|KAG5289443.1|	4.88379e-05	4.26071e-05	2.85207e-05	3.15442e-05	3.73784e-05	9.00618e-06	1.8846e-05	2.24859e-05	2.41126e-05	9.16677e-06	0.000272506	10	NADH-cytochrome b5 reductase [Histoplasma capsulatum G217B]
1530	gi|2019184154|gb|KAG5301703.1|	5.3941e-05	2.59993e-05	2.5629e-05	1.59636e-05	3.14537e-05	2.24574e-05	2.61942e-05	2.80447e-05	2.6182e-05	1.54853e-05	0.00027135	10	sugar transporter [Histoplasma capsulatum G217B]
1330	gi|2019179456|gb|KAG5297038.1|	2.70726e-05	1.73314e-05	1.96049e-05	4.30524e-05	3.3189e-05	1.6315e-05	3.81418e-05	1.6344e-05	2.42889e-05	3.26753e-05	0.000268015	10	COPII coated assembly protein SEC16 [Histoplasma capsulatum G217B]
943	gi|2019179979|gb|KAG5297561.1|	3.21546e-05	3.24358e-05	2.69164e-05	2.10255e-05	3.06431e-05	2.5706e-05	2.3974e-05	2.64578e-05	2.79299e-05	1.80219e-05	0.000265265	10	peroxisomal-coenzyme A synthetase [Histoplasma capsulatum G217B]
245	gi|2019176724|gb|KAG5294333.1|	3.62289e-05	4.03416e-05	2.79056e-05	2.20426e-05	2.98717e-05	1.82465e-05	2.86083e-05	2.3569e-05	2.59722e-05	1.15967e-05	0.000264383	10	karyopherin Kap123 [Histoplasma capsulatum G217B]
784	gi|154283627|ref|XP_001542609.1|	1.76946e-05	3.19611e-05	2.2034e-05	1.07639e-05	1.80504e-05	1.76402e-05	3.3932e-05	1.90669e-05	3.04662e-05	6.25617e-05	0.000264171	10	small nuclear ribonucleoprotein SmG [Histoplasma capsulatum NAm1] : gi1999187668gbQSS55465.1 hypothetical protein I7I53_03347 [Histoplasma capsulatum H88] : gi150410789gbEDN06177.1 small nuclear ribonucleoprotein SmG [Histoplasma capsulatum NAm1] : gi1999198369gbQSS65714.1 small nuclear ribonucleoprotein SmG [Histoplasma capsulatum] : gi225561938gbEEH10218.1 hypothetical protein HCBG_01863 [Histo…
60	gi|2019169435|gb|KAG5287108.1|			4.18863e-05	4.54286e-05	3.7405e-05	3.56014e-05		3.93271e-05		6.43775e-05	0.000264026	6	hypothetical protein I7I48_02959 [Histoplasma capsulatum G217B]
907	gi|2019181029|gb|KAG5298611.1|	3.22698e-05	2.67571e-05	2.90332e-05	2.55449e-05	3.45044e-05	1.95731e-05	2.30637e-05	2.16821e-05	2.60383e-05	2.45628e-05	0.000263029	10	nucleoporin NUP49/NSP49 [Histoplasma capsulatum G217B]
1455	gi|2019180189|gb|KAG5297771.1|	2.72718e-05	3.07264e-05	2.97664e-05	2.97453e-05	2.34342e-05	2.02046e-05	2.29445e-05	1.9826e-05	2.21853e-05	3.62878e-05	0.000262392	10	THO complex subunit, THOC7 superfamily domain-containing protein [Histoplasma capsulatum G217B]
188	gi|2019174502|gb|KAG5292132.1|	3.17382e-05	3.63335e-05	2.69156e-05	2.30367e-05	6.60475e-06	2.69035e-05	1.96751e-05	3.03658e-05	2.10059e-05	3.68801e-05	0.000259459	10	stress response RCI peptide [Histoplasma capsulatum G217B]
638	gi|2019182981|gb|KAG5300530.1|	2.22451e-05	2.79148e-05	2.43064e-05	2.32764e-05	3.50187e-05	1.7432e-05	2.63185e-05	2.28902e-05	2.41694e-05	3.46883e-05	0.00025826	10	DUF1014 domain-containing protein [Histoplasma capsulatum G217B]
631	gi|2019180234|gb|KAG5297816.1|	8.20848e-05	2.38191e-05	2.80959e-05	1.68885e-05	1.69132e-05	1.77937e-05	1.72971e-05	1.92855e-05	2.03911e-05	1.35914e-05	0.00025616	10	hypothetical protein I7I48_07067 [Histoplasma capsulatum G217B]
209	gi|2019172343|gb|KAG5289996.1|	2.83801e-05	2.43942e-05	3.64102e-05	2.38845e-05	3.88743e-05	2.11071e-05	3.07665e-05	3.40225e-05		1.82889e-05	0.000256128	9	26S proteasome non-ATPase regulatory subunit 8 (RpnL) [Histoplasma capsulatum G217B]
1210	gi|2019174133|gb|KAG5291763.1|	2.7221e-05	3.78657e-05	3.21459e-05	1.91056e-05	3.56529e-05	1.28988e-05	1.88014e-05	2.50686e-05	2.78271e-05	1.78773e-05	0.000254464	10	L-xylulose reductase [Histoplasma capsulatum G217B]
1626	gi|2019182823|gb|KAG5300372.1|	2.59477e-05	2.88531e-05	2.36558e-05	1.96746e-05	3.28344e-05	2.27522e-05	2.43059e-05	2.5016e-05	3.57811e-05	1.26118e-05	0.000251433	10	fumarylacetoacetase [Histoplasma capsulatum G217B]
1344	gi|2019177432|gb|KAG5295041.1|		4.27896e-05	3.7854e-05	3.03685e-05	4.11317e-05	3.08828e-05		2.43978e-05	4.39421e-05		0.000251367	7	t-SNARE [Histoplasma capsulatum G217B]
706	gi|1999208875|gb|QSS76181.1|	3.36409e-05	4.29032e-05	3.82843e-05	3.92377e-05		3.44037e-05		2.35105e-05	3.7545e-05		0.000249525	7	CRAL/TRIO domain-containing protein [Histoplasma capsulatum G186AR] : gi2019187703gbKAG5305220.1 CRAL/TRIO domain-containing protein [Histoplasma capsulatum] : gi225557126gbEEH05413.1 CRAL/TRIO domain-containing protein [Histoplasma capsulatum G186AR]
1846	gi|2019174691|gb|KAG5292321.1|	2.18271e-05	3.03161e-05	3.12874e-05	3.29446e-05	1.35905e-05	1.72851e-05	2.8133e-05	2.29542e-05	2.37158e-05	2.60995e-05	0.000248153	10	zinc finger protein [Histoplasma capsulatum G217B]
544	gi|2019175059|gb|KAG5292689.1|	3.37814e-05	3.61731e-05	2.45771e-05	2.89176e-05	3.12778e-05	2.51453e-05	1.44781e-05	1.91669e-05	2.2292e-05	1.15525e-05	0.000247362	10	mitochondrial carrier protein [Histoplasma capsulatum G217B]
757	gi|2019177828|gb|KAG5295437.1|	2.67705e-05	3.1316e-05	2.63953e-05	3.30204e-05	1.81659e-05		2.86223e-05	2.88368e-05	2.31023e-05	3.00576e-05	0.000246287	9	dsDNA-binding protein PDCD5 [Histoplasma capsulatum G217B]
1132	gi|2019179350|gb|KAG5296932.1|	1.8174e-05	3.11376e-05	2.42551e-05	2.54184e-05	2.73138e-05	2.36921e-05	2.30085e-05	2.96765e-05	3.21054e-05	1.07563e-05	0.000245538	10	phosphoprotein phosphatase A [Histoplasma capsulatum G217B]
1503	gi|2019172516|gb|KAG5290169.1|	3.22367e-05	3.22015e-05	2.28853e-05	2.91397e-05		1.50718e-05	2.48559e-05	1.90303e-05	2.70342e-05	4.30123e-05	0.000245468	9	peptidase [Histoplasma capsulatum G217B]
1363	gi|2019180216|gb|KAG5297798.1|	2.45131e-05	3.7821e-05	1.83377e-05	2.57158e-05	4.21972e-05	6.39759e-06	2.64996e-05	1.74843e-05	2.33643e-05	2.31123e-05	0.000245443	10	acetyltransferase [Histoplasma capsulatum G217B]
1756	gi|2019169464|gb|KAG5287137.1|	2.8211e-05	3.88459e-05	2.57852e-05	2.44039e-05	2.69095e-05	2.32748e-05	2.28675e-05	2.42347e-05	3.02737e-05		0.000244806	9	40S ribosomal protein S20 [Histoplasma capsulatum G217B] : gi325091662gbEGC44972.1 40S ribosomal protein S20 [Histoplasma capsulatum H88] : gi1999205035gbQSS72343.1 40S ribosomal protein S20 [Histoplasma capsulatum G186AR] : gi225554886gbEEH03180.1 40S ribosomal protein S20 [Histoplasma capsulatum G186AR] : gi240274263gbEER37780.1 40S ribosomal protein S20 [Histoplasma capsulatum H143] : gi150409…
711	gi|1999184130|gb|QSS51929.1|	2.68374e-05	1.58353e-05	4.65954e-05	4.49805e-05	2.78705e-05	1.68273e-05	1.35241e-05	1.97111e-05	2.08252e-05	8.11317e-06	0.00024112	10	60S ribosomal protein L37 [Histoplasma capsulatum H88] : gi240282188gbEER45691.1 conserved hypothetical protein [Histoplasma capsulatum H143] : gi325088326gbEGC41636.1 conserved hypothetical protein [Histoplasma capsulatum H88]
164	gi|225554603|gb|EEH02899.1|	3.05735e-05	3.01795e-05	2.44247e-05	2.23606e-05	2.93074e-05	2.2215e-05	2.40668e-05	2.18927e-05	2.20257e-05	1.07753e-05	0.000237821	10	GTP-binding protein ypt3 [Histoplasma capsulatum G186AR] : gi1999206644gbQSS73951.1 GTP-binding protein ypt3 [Histoplasma capsulatum G186AR] : gi2019178366gbKAG5295968.1 GTP-binding protein ypt3 [Histoplasma capsulatum] : gi154277098refXP_001539394.1 Rab1a [Histoplasma capsulatum NAm1] : gi325094881gbEGC48191.1 GTP-binding protein ypt3 [Histoplasma capsulatum H88] : gi1999182416gbQSS50216.1 GTP-b…
1469	gi|2019170413|gb|KAG5288078.1|	3.05387e-05	3.16133e-05	1.59767e-05	1.6889e-05	3.55824e-05	1.77284e-05	2.25694e-05	2.49293e-05	2.05684e-05	2.03964e-05	0.000236792	10	mitochondrial ATP synthase epsilon chain domain-containing protein [Histoplasma capsulatum G217B]
1587	gi|2019176880|gb|KAG5294489.1|	2.71793e-05	2.724e-05	2.61863e-05	2.44633e-05	2.97866e-05	1.20928e-05	2.18025e-05	2.17478e-05	2.30413e-05	2.23027e-05	0.000235843	10	tyrosyl-tRNA synthetase [Histoplasma capsulatum G217B]
1405	gi|2019177671|gb|KAG5295280.1|	3.2648e-05	2.75146e-05	1.84404e-05	2.37609e-05	2.66267e-05	1.57046e-05	2.11235e-05	1.99246e-05	2.14472e-05	2.79953e-05	0.000235186	10	cytochrome c oxidase copper chaperone Cox17 [Histoplasma capsulatum G217B]
689	gi|2019180786|gb|KAG5298368.1|	1.45289e-05	2.01862e-05	2.25612e-05	2.3709e-05	2.98184e-05	1.7569e-05	2.34714e-05	1.99486e-05	2.16924e-05	4.08458e-05	0.000234331	10	hypothetical protein I7I48_07803 [Histoplasma capsulatum G217B]
1130	gi|2019179413|gb|KAG5296995.1|	2.44225e-05	3.7608e-05	2.17637e-05	1.83197e-05	2.52208e-05	1.58503e-05	2.77377e-05	2.23169e-05	3.10485e-05	9.69491e-06	0.000233983	10	UPF0041 domain-containing protein [Histoplasma capsulatum G217B]
1423	gi|2019177132|gb|KAG5294741.1|	1.62592e-05	1.91142e-05	2.88853e-05	2.17664e-05	2.54864e-05	2.684e-05	2.183e-05	2.3585e-05	2.36561e-05	2.61005e-05	0.000233523	10	M protein repeat protein [Histoplasma capsulatum G217B]
236	gi|2019183444|gb|KAG5300993.1|	2.66092e-05	2.83875e-05	2.95682e-05	1.80825e-05	3.18385e-05	2.5253e-05	2.71879e-05		2.70051e-05	1.9546e-05	0.000233478	9	valyl-tRNA synthetase [Histoplasma capsulatum G217B]
969	gi|2019183394|gb|KAG5300943.1|	1.52677e-05	1.75519e-05	3.34158e-05	3.20492e-05	2.85389e-05	2.18411e-05	1.74779e-05	2.04076e-05	1.69864e-05	2.90832e-05	0.00023262	10	Drmip_Hesp domain-containing protein [Histoplasma capsulatum G217B]
279	gi|2019179865|gb|KAG5297447.1|	2.05353e-05	1.86007e-05	2.42699e-05	1.90263e-05	3.39437e-05	2.09727e-05	2.19503e-05	2.44045e-05	2.52298e-05	2.23417e-05	0.000231275	10	DUF2408 superfamily domain-containing protein [Histoplasma capsulatum G217B]
1140	gi|1999189072|gb|QSS56868.1|	2.45559e-05	2.70816e-05	2.39646e-05	3.03929e-05	3.00805e-05		3.01309e-05	2.2802e-05	1.94446e-05	2.26575e-05	0.00023111	9	hypothetical protein I7I53_05206 [Histoplasma capsulatum H88] : gi325092938gbEGC46248.1 conserved hypothetical protein [Histoplasma capsulatum H88] : gi150411651gbEDN07039.1 predicted protein [Histoplasma capsulatum NAm1] : gi154281319refXP_001541472.1 predicted protein [Histoplasma capsulatum NAm1]
1244	gi|2019183626|gb|KAG5301175.1|	0.000126513	3.29882e-05	2.77596e-06		3.24757e-06	1.34269e-06			6.25614e-05	5.64366e-07	0.000229993	7	ribosome biogenesis protein (Rrs1) [Histoplasma capsulatum G217B]
635	gi|2019175095|gb|KAG5292725.1|	2.4631e-05	2.55214e-05	2.30416e-05	2.40154e-05	2.96438e-05	2.01669e-05	1.8141e-05	2.46254e-05	2.87345e-05	1.09345e-05	0.000229456	10	transcription elongation complex subunit [Histoplasma capsulatum G217B]
128	gi|2019179045|gb|KAG5296627.1|	2.69411e-05	2.99164e-05	2.43304e-05	2.51592e-05	2.04381e-05	2.06755e-05	2.04076e-05	1.91148e-05	2.44833e-05	1.64779e-05	0.000227944	10	26S proteasome regulatory subunit [Histoplasma capsulatum G217B]
301	gi|240275387|gb|EER38901.1|	2.46651e-05	2.90658e-05	2.32486e-05	2.1556e-05	2.87489e-05	1.48747e-05	2.10248e-05	2.39807e-05	2.70389e-05	1.31547e-05	0.000227358	10	vacuolar biogenesis protein [Histoplasma capsulatum H143] : gi1999187516gbQSS55313.1 GTPase Rab7 [Histoplasma capsulatum H88] : gi325091228gbEGC44538.1 vacuolar biogenesis protein [Histoplasma capsulatum H88] : gi2019183306gbKAG5300855.1 GTPase Rab7 [Histoplasma capsulatum G217B] : gi225561783gbEEH10063.1 GTPase Rab7 [Histoplasma capsulatum G186AR] : gi1999205607gbQSS72915.1 GTPase Rab7 [Histopla…
121	gi|2019177430|gb|KAG5295039.1|	2.9021e-05	3.31492e-05		2.58823e-05	3.60063e-05	2.18262e-05	2.19797e-05	2.54238e-05	2.97997e-05		0.000223088	8	RuvB-like helicase [Histoplasma capsulatum G217B]
1753	gi|1999196273|gb|QSS63626.1|	3.01376e-05	4.31296e-05			3.59336e-05	2.79182e-05	2.83204e-05	3.30016e-05	2.38007e-05		0.000222242	7	40S ribosomal protein S26E [Histoplasma capsulatum] : gi154278495refXP_001540061.1 40S ribosomal protein S26 [Histoplasma capsulatum NAm1] : gi150413646gbEDN09029.1 40s ribosomal protein s26 [Histoplasma capsulatum NAm1] : gi2019179861gbKAG5297443.1 40S ribosomal protein S26E [Histoplasma capsulatum G217B]
1158	gi|2019179043|gb|KAG5296625.1|	5.1175e-05	9.27842e-06	2.30639e-05	3.26579e-05	4.66294e-05		7.95612e-06	7.10077e-06	5.57601e-06	3.52976e-05	0.000218735	9	methyltransferase [Histoplasma capsulatum G217B]
451	gi|2019184314|gb|KAG5301863.1|	2.56403e-05	2.31126e-05	2.33553e-05	2.00073e-05	2.45883e-05	1.8582e-05	1.97778e-05	2.02343e-05	2.45054e-05	1.88063e-05	0.00021861	10	viral A-type inclusion protein repeat protein [Histoplasma capsulatum G217B]
1388	gi|2019179728|gb|KAG5297310.1|	1.84416e-05	5.76851e-05	1.54672e-05	1.12344e-05	2.05848e-05	1.87326e-05	2.16231e-05	1.69822e-05	2.72003e-05	9.47254e-06	0.000217424	10	UDP-glucose:glycoprotein glucosyltransferase [Histoplasma capsulatum G217B]
606	gi|240274602|gb|EER38118.1|	2.30571e-05	3.7002e-05	2.88668e-05	2.73716e-05	3.1702e-05	2.09029e-05		1.83479e-05	3.01448e-05		0.000217395	8	fibrillarin [Histoplasma capsulatum H143] : gi325090936gbEGC44246.1 fibrillarin [Histoplasma capsulatum H88] : gi225561500gbEEH09780.1 fibrillarin [Histoplasma capsulatum G186AR] : gi1999187230gbQSS55027.1 fibrillarin [Histoplasma capsulatum H88] : gi1999205897gbQSS73205.1 fibrillarin [Histoplasma capsulatum G186AR] : gi2019181238gbKAG5298802.1 fibrillarin [Histoplasma capsulatum]
1586	gi|2019175339|gb|KAG5292969.1|	2.3489e-05	2.68848e-05	2.54947e-05	2.43464e-05	2.34172e-05	2.03063e-05	1.89457e-05	1.93916e-05	2.03296e-05	1.3986e-05	0.000216591	10	ADP-ribose pyrophosphatase [Histoplasma capsulatum G217B]
1194	gi|2019174857|gb|KAG5292487.1|	1.66169e-05	1.92623e-05	2.76966e-05	2.01363e-05	2.87876e-05	8.20129e-06	3.479e-05	2.03084e-05	1.59221e-05	2.33651e-05	0.000215087	10	hypothetical protein I7I48_04599 [Histoplasma capsulatum G217B]
181	gi|2019180836|gb|KAG5298418.1|	1.69526e-05	1.59645e-05	2.71737e-05	3.53917e-05	2.30608e-05	1.06618e-05	2.88631e-05	2.16341e-05	1.49957e-05	2.00729e-05	0.000214771	10	transcription initiation protein spt5 [Histoplasma capsulatum G217B]
357	gi|2019172132|gb|KAG5289785.1|	2.62828e-05	2.51862e-05	2.9163e-05	2.38013e-05	2.29396e-05	1.74422e-05	1.6646e-05	1.63049e-05	2.0559e-05	1.50432e-05	0.000213368	10	import inner membrane translocase subunit tim-50 [Histoplasma capsulatum G217B]
1032	gi|2019184209|gb|KAG5301758.1|	2.82563e-05	3.07983e-05	3.12735e-05	2.82646e-05	5.17574e-06	3.26469e-05	2.49401e-05	1.5801e-05		1.57553e-05	0.000212912	9	hypothetical protein I7I48_01882 [Histoplasma capsulatum G217B]
549	gi|2019184284|gb|KAG5301833.1|			3.77019e-05	5.1045e-05	4.41397e-05	2.08874e-05	3.67194e-05			2.11038e-05	0.000211597	6	hsp70-like protein [Histoplasma capsulatum G217B]
531	gi|2019183687|gb|KAG5301236.1|	2.61208e-05	2.61078e-05	2.28289e-05	1.91364e-05	2.66157e-05	1.58178e-05	1.8025e-05	2.23288e-05	2.38347e-05	1.06795e-05	0.000211495	10	PCI domain-containing protein [Histoplasma capsulatum G217B]
541	gi|2019177822|gb|KAG5295431.1|	2.62276e-05	3.43757e-05	1.99055e-05	2.66729e-05	2.21416e-05	1.5034e-05	1.23308e-05	1.70879e-05	2.09361e-05	1.66157e-05	0.000211328	10	DnaJ domain-containing protein [Histoplasma capsulatum G217B]
1680	gi|2019179405|gb|KAG5296987.1|	1.85292e-05	2.20227e-05	2.38158e-05	1.93157e-05	2.60882e-05	1.98356e-05	1.84463e-05	1.93723e-05	2.43606e-05	1.86317e-05	0.000210418	10	synaptobrevin [Histoplasma capsulatum G217B]
1513	gi|325091528|gb|EGC44838.1|	2.8441e-05	1.82413e-05	2.4031e-05	2.01679e-05	1.93709e-05	1.25152e-05	2.08293e-05	2.9891e-05	2.28558e-05	1.24747e-05	0.000208818	10	SAP domain-containing protein [Histoplasma capsulatum H88] : gi240273047gbEER36570.1 SAP domain-containing protein [Histoplasma capsulatum H143] : gi1999187812gbQSS55609.1 SAP domain-containing protein [Histoplasma capsulatum H88]
950	gi|2019180634|gb|KAG5298216.1|	1.1824e-05	1.70796e-05	2.90103e-05	3.53218e-05	1.27172e-05	1.76189e-05	1.55237e-05	2.72107e-05	2.79312e-05	1.40785e-05	0.000208316	10	dynactin subunit [Histoplasma capsulatum G217B]
131	gi|240272944|gb|EER36468.1|	3.03533e-05		4.06863e-05	4.09998e-05				3.00417e-05	4.3934e-05	2.20331e-05	0.000208048	6	conserved hypothetical protein [Histoplasma capsulatum H143] : gi1999183879gbQSS51678.1 disrupter of telomere silencing protein Dot5 [Histoplasma capsulatum H88] : gi325088599gbEGC41909.1 conserved hypothetical protein [Histoplasma capsulatum H88]
1788	gi|225561878|gb|EEH10158.1|	2.98911e-05	2.14153e-05	1.97372e-05	1.87128e-05	2.27999e-05	2.42273e-05	1.7717e-05	1.06598e-05	2.45156e-05	1.80427e-05	0.000207719	10	conserved hypothetical protein [Histoplasma capsulatum G186AR] : gi325091323gbEGC44633.1 conserved hypothetical protein [Histoplasma capsulatum H88] : gi240275486gbEER39000.1 conserved hypothetical protein [Histoplasma capsulatum H143] : gi150410736gbEDN06124.1 predicted protein [Histoplasma capsulatum NAm1] : gi2019183405gbKAG5300954.1 ATP synthase E chain domain-containing protein [Histoplasma …
1609	gi|2019179164|gb|KAG5296746.1|	1.89199e-05	1.86556e-05	2.15775e-05	2.27596e-05	2.43447e-05	1.61144e-05	1.86063e-05	1.30608e-05	1.94646e-05	3.40071e-05	0.000207511	10	aspartic endopeptidase Pep2 [Histoplasma capsulatum G217B]
262	gi|2019179026|gb|KAG5296608.1|	2.09939e-05	2.29765e-05	2.10422e-05	2.42394e-05	1.88862e-05	1.67284e-05	2.84034e-05	1.73278e-05	2.07969e-05	1.48521e-05	0.000206247	10	CCAAT-binding transcription factor HapB [Histoplasma capsulatum G217B]
537	gi|2019177398|gb|KAG5295007.1|	1.2821e-05	1.86803e-05	1.96455e-05	3.70473e-05	1.90562e-05	1.08937e-05	1.68763e-05	1.6863e-05	1.68654e-05	3.72264e-05	0.000205975	10	nucleoporin SONB [Histoplasma capsulatum G217B]
410	gi|2019175408|gb|KAG5293038.1|	1.9881e-05	2.70231e-05	1.5438e-05	1.79965e-05	2.9667e-05	1.76751e-05	2.33158e-05	1.81972e-05	2.28948e-05	1.32973e-05	0.000205386	10	endocytosis and membrane growth and polarity [Histoplasma capsulatum G217B]
526	gi|2019173788|gb|KAG5291418.1|	1.45014e-05	2.35592e-05	1.94695e-05	1.96443e-05	2.5099e-05	1.62876e-05	2.08052e-05	1.74666e-05	2.15251e-05	2.41553e-05	0.000202513	10	translation machinery-associated protein [Histoplasma capsulatum G217B]
648	gi|2019180694|gb|KAG5298276.1|	1.73381e-05	1.92933e-05	1.58217e-05	2.13274e-05	1.97971e-05	1.49543e-05	2.48175e-05	2.02554e-05	2.06955e-05	2.74153e-05	0.000201715	10	U4/U6.U5 tri-snRNP-associated protein snu66 [Histoplasma capsulatum G217B]
908	gi|2019180195|gb|KAG5297777.1|	2.0195e-05	2.28802e-05	2.84893e-05	2.03851e-05	1.75464e-05	1.63697e-05	2.12957e-05	1.758e-05	2.32196e-05	1.30358e-05	0.000200997	10	DnaJ domain-containing protein [Histoplasma capsulatum G217B]
1107	gi|2019180835|gb|KAG5298417.1|	3.10745e-05	3.14358e-05	2.03421e-05	1.86121e-05	3.2205e-05			2.03776e-05	3.04644e-05	1.64589e-05	0.00020097	8	acyl-CoA dehydrogenase [Histoplasma capsulatum G217B]
485	gi|2019180696|gb|KAG5298278.1|	2.24042e-05	2.09679e-05	2.211e-05	1.50171e-05	2.52718e-05	1.89801e-05	2.23829e-05	1.61499e-05	2.5223e-05	9.98207e-06	0.000198489	10	sphingosine-1-phosphate lyase [Histoplasma capsulatum G217B]
1547	gi|2019175314|gb|KAG5292944.1|	3.25459e-06	3.271e-06	3.73503e-06	0.00016528	6.0163e-06	1.52091e-06	3.06744e-06	3.44123e-06	4.09262e-06	4.74419e-06	0.000198423	10	peroxin 3 [Histoplasma capsulatum G217B]
646	gi|2019183977|gb|KAG5301526.1|	2.08732e-05	1.8226e-05	2.10181e-05	1.84966e-05	2.11832e-05	1.46423e-05	2.38331e-05	1.74115e-05	2.21189e-05	1.81144e-05	0.000195917	10	fes/CIP4 homology domain-containing protein [Histoplasma capsulatum G217B]
1134	gi|2019172001|gb|KAG5289654.1|	2.14728e-05	2.68924e-05	2.21989e-05	1.37585e-05	2.21002e-05	1.65399e-05	1.63502e-05	1.71766e-05	1.95194e-05	1.97362e-05	0.000195745	10	cellular morphogenesis protein [Histoplasma capsulatum G217B]
1595	gi|2019174537|gb|KAG5292167.1|	2.11656e-05	2.5109e-05	1.93743e-05	2.14583e-05	2.70498e-05	1.61518e-05	1.35177e-05	1.80313e-05	1.93243e-05	1.43226e-05	0.000195505	10	pre-mRNA-splicing factor cef1 [Histoplasma capsulatum G217B]
634	gi|2019180246|gb|KAG5297828.1|	2.53528e-05	3.64511e-05	2.15096e-05	1.84765e-05			3.02817e-05	3.07762e-05	3.15638e-05		0.000194412	7	DNA/RNA non-specific nuclease [Histoplasma capsulatum G217B]
1146	gi|225557776|gb|EEH06061.1|	2.45544e-05	3.9566e-05	1.98627e-05	2.69666e-05		2.26017e-05	2.08371e-05	1.75032e-05	2.2171e-05		0.000194063	8	translation initiation factor eIF3f [Histoplasma capsulatum G186AR] : gi2019175202gbKAG5292832.1 translation initiation factor eIF3f [Histoplasma capsulatum G217B] : gi2019175865gbKAG5293479.1 translation initiation factor eIF3f [Histoplasma capsulatum] : gi1999207623gbQSS74929.1 translation initiation factor eIF3f [Histoplasma capsulatum G186AR]
1602	gi|2019180630|gb|KAG5298212.1|	2.24518e-05	2.51987e-05	1.96818e-05	1.94019e-05	2.36897e-05	1.81147e-05	1.90211e-05	1.47386e-05	1.625e-05	1.52433e-05	0.000193792	10	histidyl-tRNA synthetase [Histoplasma capsulatum G217B]
1301	gi|2019172106|gb|KAG5289759.1|	1.93404e-05	1.93208e-05	1.80452e-05	2.04043e-05	2.20897e-05	2.17715e-05	1.68062e-05	1.83503e-05	1.76691e-05	1.9315e-05	0.000193112	10	RNA-binding protein 8A [Histoplasma capsulatum G217B]
82	gi|2019177792|gb|KAG5295401.1|	2.20434e-05	2.68422e-05	2.39593e-05	1.97892e-05	1.87391e-05	1.64529e-05	1.74655e-05	1.46887e-05	2.26615e-05	9.26557e-06	0.000191907	10	thiosulfate sulfurtransferase [Histoplasma capsulatum G217B]
225	gi|2019174616|gb|KAG5292246.1|		9.8767e-06	8.06172e-06	3.80109e-05	8.26305e-05	4.32097e-06	1.18702e-05	5.84932e-06	1.09911e-05	1.91377e-05	0.000190749	9	molybdenum cofactor biosynthesis protein [Histoplasma capsulatum G217B]
29	gi|2019179950|gb|KAG5297532.1|	2.30683e-05	2.14105e-05	2.16686e-05	1.82222e-05	2.0853e-05	1.71734e-05	1.88147e-05	1.2171e-05	1.48903e-05	2.21604e-05	0.000190432	10	SAP domain-containing protein [Histoplasma capsulatum G217B]
1766	gi|2019171557|gb|KAG5289210.1|	1.51089e-05	3.10655e-05		2.03409e-05	2.97994e-05	1.20217e-05	1.92955e-05	2.22293e-05	1.6188e-05	2.40887e-05	0.000190138	9	intermembrane space import and assembly protein [Histoplasma capsulatum G217B]
548	gi|2019183076|gb|KAG5300625.1|	2.21996e-05	2.56253e-05	2.15545e-05	1.86917e-05	2.38186e-05	1.90252e-05	1.36597e-05	2.09242e-05	2.44683e-05		0.000189967	9	receptor-associated protein [Histoplasma capsulatum G217B]
1535	gi|2019169386|gb|KAG5287059.1|	1.89658e-05	2.10342e-05	2.32153e-05	2.1293e-05	1.97849e-05	1.45485e-05	1.88979e-05	1.86883e-05	1.56309e-05	1.68861e-05	0.000188945	10	hypothetical protein I7I48_02895 [Histoplasma capsulatum G217B]
1404	gi|2019177684|gb|KAG5295293.1|	2.49033e-05	2.61916e-05	2.04517e-05	1.56774e-05	2.49951e-05	1.41858e-05	2.17999e-05	1.96832e-05	2.04848e-05		0.000188373	9	glutamyl-tRNA synthetase [Histoplasma capsulatum G217B]
1524	gi|2019175325|gb|KAG5292955.1|	1.66367e-05	1.6603e-05	1.89627e-05	2.29182e-05	2.02267e-05	1.38077e-05	1.58391e-05	1.89419e-05	1.94394e-05	2.3146e-05	0.000186521	10	hypothetical protein I7I48_05196 [Histoplasma capsulatum G217B]
1275	gi|2019177563|gb|KAG5295172.1|	2.11536e-05	2.77332e-05	2.21182e-05	1.29531e-05	2.79506e-05	1.37769e-05	1.70736e-05	1.53372e-05	1.44399e-05	1.31464e-05	0.000185683	10	beta-glucosidase [Histoplasma capsulatum G217B]
319	gi|2019179696|gb|KAG5297278.1|	2.25564e-05	2.44982e-05	1.65545e-05	1.56017e-05	2.23409e-05	1.31444e-05	1.67217e-05	1.93561e-05	1.90726e-05	1.5265e-05	0.000185111	10	5-oxoprolinase [Histoplasma capsulatum G217B]
1413	gi|2019177251|gb|KAG5294860.1|	1.97063e-05	2.0083e-05	1.87336e-05	2.21003e-05	2.01507e-05	9.89087e-06	1.63264e-05	1.44642e-05	2.05842e-05	2.2144e-05	0.000184183	10	La domain family [Histoplasma capsulatum G217B]
1129	gi|2019172158|gb|KAG5289811.1|	2.65757e-05		2.52578e-05	1.7956e-05	2.17675e-05	1.63162e-05	1.96262e-05	1.66915e-05	2.49196e-05	1.48232e-05	0.000183934	9	inosine-5'-monophosphate dehydrogenase [Histoplasma capsulatum G217B]
1676	gi|2019171531|gb|KAG5289184.1|	2.23771e-05	2.75e-05	1.9129e-05	1.74935e-05	2.66951e-05	1.29436e-05	1.1467e-05	1.47622e-05	2.03883e-05	1.10163e-05	0.000183772	10	NADB Rossman superfamily domain-containing protein [Histoplasma capsulatum G217B]
1785	gi|325094823|gb|EGC48133.1|	1.59416e-05	2.48878e-05	1.64003e-05	1.46722e-05	2.21103e-05	1.72682e-05	1.29967e-05	1.91146e-05	1.89064e-05	2.00727e-05	0.000182371	10	autophagy protein [Histoplasma capsulatum H88] : gi240273744gbEER37263.1 autophagy protein [Histoplasma capsulatum H143] : gi1999207767gbQSS75073.1 microtubial binding protein [Histoplasma capsulatum G186AR] : gi1999186483gbQSS54281.1 microtubial binding protein [Histoplasma capsulatum H88] : gi225555513gbEEH03805.1 microtubial binding protein [Histoplasma capsulatum G186AR] : gi2019175061gbKAG52…
869	gi|1999192707|gb|QSS60207.1|	1.68227e-05	1.4944e-05	1.92464e-05	1.99739e-05	1.77102e-05	1.42729e-05	1.6314e-05	1.75427e-05	1.8429e-05	2.56521e-05	0.000180908	10	prefoldin subunit [Histoplasma capsulatum] : gi2019184065gbKAG5301614.1 prefoldin subunit [Histoplasma capsulatum G217B] : gi2019181596gbKAG5299160.1 prefoldin subunit [Histoplasma capsulatum] : gi1999200909gbQSS68220.1 prefoldin subunit [Histoplasma capsulatum G186AR] : gi1999181930gbQSS49730.1 prefoldin subunit [Histoplasma capsulatum H88] : gi240278998gbEER42504.1 prefoldin subunit 4 [Histopla…
235	gi|2019175112|gb|KAG5292742.1|	1.97492e-05	2.45648e-05	2.70968e-05	1.86969e-05	1.9128e-05	8.76906e-06	1.2397e-05	1.98449e-05	1.81288e-05	1.13161e-05	0.000179692	10	ubiquitin carboxyl-terminal hydrolase [Histoplasma capsulatum G217B]
1100	gi|2019184558|gb|KAG5302107.1|	2.19917e-05	2.13639e-05	2.14874e-05	1.41456e-05	2.28248e-05	1.62349e-05	1.73852e-05	1.80388e-05	1.33592e-05	1.16198e-05	0.000178451	10	ATP-binding cassette protein [Histoplasma capsulatum G217B]
1319	gi|1999186332|gb|QSS54130.1|	1.2362e-05	1.46785e-05	1.35383e-05	1.25895e-05	1.59129e-05	4.85703e-05	2.10056e-05	7.8468e-06	1.79432e-05	1.39595e-05	0.000178407	10	mitochondrial import receptor subunit tom22 [Histoplasma capsulatum H88] : gi325094671gbEGC47981.1 mitochondrial import receptor subunit tom22 [Histoplasma capsulatum H88] : gi2019174916gbKAG5292546.1 mitochondrial import receptor subunit tom22 [Histoplasma capsulatum G217B] : gi240273893gbEER37412.1 mitochondrial import receptor subunit TOM22 [Histoplasma capsulatum H143]
1738	gi|2019176589|gb|KAG5294198.1|	1.45167e-05		2.88295e-05		4.24627e-05	1.14974e-05	2.21613e-05	2.26405e-05	3.38252e-05		0.000175933	7	proteasome regulatory particle [Histoplasma capsulatum G217B]
1502	gi|2019180972|gb|KAG5298554.1|	1.50879e-05	1.70621e-05	5.93201e-05	1.16918e-05	1.601e-05	1.23547e-05	9.96867e-06	1.26442e-05	1.5001e-05	6.72028e-06	0.000175861	10	ubiquinol-cytochrome c reductase complex ubiquinone-binding protein [Histoplasma capsulatum G217B]
597	gi|2019177628|gb|KAG5295237.1|	1.80192e-05	2.1717e-05	1.5805e-05	2.20364e-05	2.16918e-05	1.35365e-05	1.41307e-05	1.2707e-05	2.07676e-05	1.53133e-05	0.000175725	10	alanyl-tRNA synthetase [Histoplasma capsulatum G217B]
1112	gi|1999193970|gb|QSS61390.1|	1.62154e-05	1.54681e-05	1.21941e-05	1.22843e-05	1.16775e-05	1.79449e-05	1.24801e-05	1.44277e-05	2.00627e-05	4.26711e-05	0.000175426	10	small nuclear ribonucleoprotein Sm D1 [Histoplasma capsulatum] : gi154281585refXP_001541605.1 predicted protein [Histoplasma capsulatum NAm1] : gi150411784gbEDN07172.1 predicted protein [Histoplasma capsulatum NAm1] : gi2019185196gbKAG5302713.1 small nuclear ribonucleoprotein Sm D1 [Histoplasma capsulatum] : gi225563163gbEEH11442.1 small nuclear ribonucleoprotein Sm D1 [Histoplasma capsulatum G18…
652	gi|2019171630|gb|KAG5289283.1|	1.42513e-05	1.96372e-05	1.794e-05	1.9842e-05	2.1993e-05	1.08322e-05	1.95696e-05	1.6584e-05	1.82555e-05	1.48966e-05	0.000173802	10	sister chromatid separation protein [Histoplasma capsulatum G217B]
337	gi|2019171850|gb|KAG5289503.1|	1.59347e-05	2.50265e-05	2.1826e-05	2.09214e-05	2.07096e-05		1.96579e-05	1.78979e-05	2.36642e-05	8.08224e-06	0.00017372	9	COPII coated vesicle component Erv46 [Histoplasma capsulatum G217B]
101	gi|2019174810|gb|KAG5292440.1|	1.56515e-05	1.72136e-05	1.81978e-05	1.64743e-05	2.06732e-05	1.7148e-05	1.53227e-05	1.60822e-05	1.65288e-05	1.96007e-05	0.000172893	10	LYR family protein, iron-sulfur cluster biosynthesis protein Isd11 [Histoplasma capsulatum G217B]
330	gi|2019171437|gb|KAG5289090.1|	1.64762e-05	2.14083e-05		7.19939e-06	1.158e-05	1.42604e-05	2.261e-05	1.97196e-05	1.65083e-05	4.03075e-05	0.000170069	9	small nuclear ribonucleoprotein [Histoplasma capsulatum G217B]
1242	gi|2019184076|gb|KAG5301625.1|	1.62553e-05	2.28054e-05	2.16491e-05	1.85594e-05	1.76255e-05	2.13438e-05	1.75002e-05	1.40871e-05	1.97808e-05		0.000169607	9	hsp70-like protein [Histoplasma capsulatum G217B]
1814	gi|154271173|ref|XP_001536440.1|	1.88823e-05	2.29782e-05	2.01739e-05	1.97207e-05	2.24686e-05		1.98218e-05	2.22026e-05	2.27051e-05		0.000168953	8	predicted protein [Histoplasma capsulatum NAm1] : gi150409663gbEDN05107.1 predicted protein [Histoplasma capsulatum NAm1]
583	gi|2019179589|gb|KAG5297171.1|	1.97533e-05	2.03704e-05	1.83138e-05	1.35892e-05	2.19254e-05	1.33041e-05	1.74322e-05	1.62502e-05	1.68167e-05	1.08756e-05	0.000168631	10	protein transporter sec24 [Histoplasma capsulatum G217B]
1628	gi|2019172034|gb|KAG5289687.1|	1.59974e-05	2.2227e-05	1.39897e-05	2.03486e-05	1.75919e-05	1.34899e-05	1.75826e-05	1.3662e-05	1.72035e-05	1.65362e-05	0.000168629	10	prefoldin subunit 2 [Histoplasma capsulatum G217B] : gi225562803gbEEH11082.1 conserved hypothetical protein [Histoplasma capsulatum G186AR] : gi1999204225gbQSS71534.1 prefoldin subunit 2 [Histoplasma capsulatum G186AR] : gi325092746gbEGC46056.1 prefoldin subunit 2 [Histoplasma capsulatum H88] : gi1999188886gbQSS56682.1 prefoldin subunit 2 [Histoplasma capsulatum H88] : gi240279618gbEER43123.1 pre…
677	gi|150411007|gb|EDN06395.1|	2.50157e-05	2.08724e-05	1.35055e-05	9.89475e-06	3.00347e-05	1.69545e-05	1.59496e-05	1.2701e-05	1.48731e-05	8.15485e-06	0.000167956	10	protein transport protein SEC61 alpha subunit [Histoplasma capsulatum NAm1] : gi240273141gbEER36664.1 SNARE SEC61 alpha subunit [Histoplasma capsulatum H143] : gi2019169330gbKAG5287003.1 protein transporter SEC61 alpha subunit [Histoplasma capsulatum G217B] : gi1999198585gbQSS65930.1 protein transporter SEC61 alpha subunit [Histoplasma capsulatum] : gi1999187909gbQSS55706.1 protein transporter SE…
70	gi|2019184365|gb|KAG5301914.1|	2.0187e-05	2.2114e-05	2.30018e-05	1.55245e-05	1.63471e-05	1.44734e-05	1.72684e-05	1.76291e-05	1.69288e-05	4.41202e-06	0.000167886	10	sterol 24-C-methyltransferase [Histoplasma capsulatum G217B]
1321	gi|2019183414|gb|KAG5300963.1|	1.68195e-05	1.47206e-05	2.01987e-05	1.70688e-05	2.14211e-05	1.56151e-05	1.27338e-05	1.17381e-05	1.30183e-05	2.32105e-05	0.000166545	10	DnaJ domain-containing protein [Histoplasma capsulatum G217B]
1281	gi|2019180440|gb|KAG5298022.1|	1.04225e-05	7.32091e-05	1.07297e-05	8.7585e-06	2.2149e-05	7.07392e-06	5.17339e-06	1.81888e-05	6.91813e-06	3.19481e-06	0.000165818	10	lon proteinase [Histoplasma capsulatum G217B]
982	gi|2019180240|gb|KAG5297822.1|	2.44365e-05	1.64369e-05	3.14862e-05	2.61618e-05	2.63563e-05	1.32702e-05	6.90354e-06	4.00179e-06	7.26466e-06	7.36323e-06	0.000163681	10	nuclear distribution protein NudE [Histoplasma capsulatum G217B]
684	gi|2019171696|gb|KAG5289349.1|	1.7564e-05	1.86218e-05	1.9403e-05	1.58769e-05	2.22396e-05	1.47468e-05	1.52372e-05	1.64921e-05	1.85686e-05	4.91223e-06	0.000163662	10	oligosaccharyltransferase alpha subunit [Histoplasma capsulatum G217B]
896	gi|2019176556|gb|KAG5294165.1|	1.82241e-05	2.55456e-05	2.65306e-05	2.11873e-05		1.91741e-05	1.52525e-05	1.92786e-05	1.82038e-05		0.000163397	8	stromal membrane-associated protein [Histoplasma capsulatum G217B]
942	gi|225562125|gb|EEH10405.1|	1.67679e-05		1.87773e-05	1.81361e-05	1.62381e-05	1.93545e-05	1.52174e-05	2.14237e-05	1.56817e-05	2.15827e-05	0.000163179	9	conserved hypothetical protein [Histoplasma capsulatum G186AR] : gi1999205236gbQSS72544.1 hypothetical protein I7I50_00416 [Histoplasma capsulatum G186AR] : gi2019172969gbKAG5290616.1 hypothetical protein I7I52_07684 [Histoplasma capsulatum]
1743	gi|2019183408|gb|KAG5300957.1|	1.46271e-05	3.81923e-05		1.66226e-05	1.89111e-05	1.31323e-05	2.30292e-05		2.09071e-05	1.76853e-05	0.000163107	8	hypothetical protein I7I48_00804 [Histoplasma capsulatum G217B]
1349	gi|225563139|gb|EEH11418.1|	1.56693e-06			2.04319e-06	4.90634e-06			7.32698e-05	7.83145e-05	8.28394e-07	0.000160929	6	DNA replication licensing factor MCM4 [Histoplasma capsulatum G186AR]
476	gi|2019176905|gb|KAG5294514.1|	2.85852e-05	3.46433e-05	3.22995e-05			1.80567e-05	2.39542e-05	2.28105e-05			0.000160349	6	bifunctional tryptophan synthase TRPB [Histoplasma capsulatum G217B]
1083	gi|2019179719|gb|KAG5297301.1|	1.70113e-05	1.77178e-05	1.43257e-05	1.47435e-05	1.97502e-05	1.78554e-05	1.29416e-05	1.7047e-05	1.4516e-05	1.33036e-05	0.000159212	10	hsp7-like protein [Histoplasma capsulatum G217B]
572	gi|2019180122|gb|KAG5297704.1|	1.63804e-05	1.71711e-05	1.5826e-05	1.43264e-05	1.72398e-05	1.23956e-05	1.4809e-05	1.47905e-05	1.77206e-05	1.74726e-05	0.000158132	10	leukotriene A4 hydrolase [Histoplasma capsulatum G217B]
649	gi|2019170686|gb|KAG5288351.1|	1.4856e-05	1.90703e-05	1.74701e-05	1.33098e-05	2.10977e-05	1.28402e-05	1.46958e-05	1.58099e-05	1.93143e-05	9.21655e-06	0.000157681	10	adenylosuccinate lyase [Histoplasma capsulatum G217B]
1156	gi|2019176981|gb|KAG5294590.1|	1.48869e-05	2.20548e-05	1.18472e-05	1.45556e-05	1.81812e-05	8.49854e-06	1.14605e-05	1.24872e-05	2.45776e-05	1.87293e-05	0.000157279	10	eukaryotic translation initiation factor 5B [Histoplasma capsulatum G217B]
1433	gi|240279850|gb|EER43355.1|	1.4929e-05	1.93766e-05	1.73022e-05	1.48049e-05	1.98842e-05	1.87635e-05	1.11521e-05	1.72962e-05	1.58976e-05	7.30426e-06	0.000156711	10	translocon protein Sec61beta [Histoplasma capsulatum H143] : gi325092978gbEGC46288.1 translocon protein Sec61beta [Histoplasma capsulatum H88] : gi1999204446gbQSS71755.1 translocon protein Sec61beta [Histoplasma capsulatum G186AR] : gi2019185328gbKAG5302845.1 translocon protein Sec61beta [Histoplasma capsulatum] : gi225563030gbEEH11309.1 conserved hypothetical protein [Histoplasma capsulatum G186…
435	gi|2019177608|gb|KAG5295217.1|	1.35306e-05	1.67146e-05	1.46177e-05	1.839e-05	1.8711e-05	1.14667e-05	1.3777e-05	1.30206e-05	1.57635e-05	1.97346e-05	0.000155726	10	hypothetical protein I7I48_12021 [Histoplasma capsulatum G217B]
1103	gi|2019184770|gb|KAG5302319.1|	1.35162e-05	1.78151e-05	1.67572e-05	1.31438e-05	2.07228e-05	1.53885e-05	1.40298e-05	1.47213e-05	1.87757e-05	1.06855e-05	0.000155556	10	cell lysis protein cwl1 [Histoplasma capsulatum G217B]
1141	gi|2019174294|gb|KAG5291924.1|	2.2973e-05	1.95366e-05	1.63958e-05	1.43998e-05	1.80046e-05	1.683e-05	1.3667e-05	1.29387e-05	1.54342e-05	5.00106e-06	0.000155181	10	hypothetical protein I7I48_03865 [Histoplasma capsulatum G217B]
1809	gi|2019174394|gb|KAG5292024.1|	1.42026e-05	1.66689e-05	1.52727e-05	1.45615e-05	2.9305e-05	1.21655e-05	1.24585e-05	1.54986e-05	1.4264e-05	1.06316e-05	0.000155029	10	actin [Histoplasma capsulatum G217B]
248	gi|2019182820|gb|KAG5300369.1|	1.15289e-05	1.49985e-05	1.39334e-05	7.9049e-06	1.76646e-05	1.12697e-05	1.47287e-05	1.20789e-05	1.4725e-05	3.55881e-05	0.000154421	10	aspartate semialdehyde dehydrogenase [Histoplasma capsulatum G217B]
294	gi|2019175115|gb|KAG5292745.1|	1.56453e-05	1.52781e-05	1.55531e-05	1.82925e-05	2.0911e-05	1.18019e-05	1.33809e-05	1.15623e-05	1.30339e-05	1.78637e-05	0.000153323	10	F1F0-ATP synthase regulatory factor Stf2, nitrosative stress-induced transcript [Histoplasma capsulatum G217B]
1777	gi|2019172407|gb|KAG5290060.1|		4.52466e-06	2.32228e-05	2.8325e-06	5.62205e-06	4.46374e-05		2.50954e-05	4.26171e-05	4.56093e-06	0.000153113	8	MRS7 family protein [Histoplasma capsulatum G217B]
1220	gi|1999182156|gb|QSS49956.1|	1.07577e-05	1.669e-05	1.48654e-05	1.36701e-05	8.7419e-06	1.26093e-05	7.71403e-06	1.59207e-05	1.81277e-05	3.36676e-05	0.000152764	10	pre-mRNA-splicing factor [Histoplasma capsulatum H88] : gi325090491gbEGC43801.1 pre-mRNA-splicing factor Ini1 [Histoplasma capsulatum H88] : gi2019183836gbKAG5301385.1 pre-mRNA-splicing factor [Histoplasma capsulatum G217B] : gi2019173511gbKAG5291158.1 pre-mRNA-splicing factor [Histoplasma capsulatum] : gi240278589gbEER42095.1 pre-mRNA splicing factor ini-1 [Histoplasma capsulatum H143] : gi19992…
1514	gi|2019174832|gb|KAG5292462.1|	2.35541e-05	2.79729e-05	1.73614e-05	1.49614e-05	2.21514e-05		1.75722e-05	1.08541e-05	1.66643e-05		0.000151092	8	proteasome 26S subunit [Histoplasma capsulatum G217B]
1724	gi|2019175206|gb|KAG5292836.1|		1.98802e-05	1.88496e-05	2.0978e-05	2.65198e-05	1.90431e-05		1.53001e-05		2.89651e-05	0.000149536	7	complexed with Cdc5 protein Cwf18 [Histoplasma capsulatum G217B]
956	gi|2019179857|gb|KAG5297439.1|	3.04988e-05		2.28264e-05	2.03233e-05		2.31661e-05		2.38662e-05	2.77197e-05		0.0001484	6	T-complex protein 1 subunit eta [Histoplasma capsulatum G217B]
1571	gi|2019171992|gb|KAG5289645.1|	1.46807e-05	1.51801e-05	1.3838e-05	1.62026e-05	1.48518e-05	1.34977e-05	1.56283e-05	1.31953e-05	1.39169e-05	1.73788e-05	0.00014837	10	hypothetical protein I7I48_09033 [Histoplasma capsulatum G217B]
1564	gi|2019174532|gb|KAG5292162.1|	2.52909e-05		2.45544e-05	2.12347e-05	2.70948e-05		1.78736e-05	1.42229e-05		1.69613e-05	0.000147233	7	deoxyhypusine hydroxylase [Histoplasma capsulatum G217B]
227	gi|2019181068|gb|KAG5298650.1|	8.51223e-06	1.50494e-05	2.25108e-05	2.14809e-05	1.50065e-05	1.4819e-05	1.53904e-05	1.32448e-05	1.01843e-05	1.08489e-05	0.000147047	10	heat shock transcription factor [Histoplasma capsulatum G217B]
1192	gi|2019179032|gb|KAG5296614.1|	1.65577e-05	1.44226e-05	1.53154e-05	1.57292e-05	1.98446e-05	1.36272e-05	1.12772e-05	1.26007e-05	1.79322e-05	8.27459e-06	0.000145581	10	arsenite resistance protein Ars2 [Histoplasma capsulatum G217B]
966	gi|2019174967|gb|KAG5292597.1|	1.79948e-05	1.51303e-05	1.49922e-05	1.6971e-05	2.00378e-05	7.77331e-06	1.64843e-05	1.53436e-05	9.74228e-06	1.10697e-05	0.000145539	10	DUF618 domain-containing protein [Histoplasma capsulatum G217B]
306	gi|2019177559|gb|KAG5295168.1|	1.77318e-05	2.2957e-05	2.07087e-05	1.69271e-05	2.05088e-05	9.01126e-06	1.00409e-05	1.15768e-05	1.59209e-05		0.000145383	9	cell wall biogenesis protein phosphatase Ssd1 [Histoplasma capsulatum G217B]
156	gi|2019172130|gb|KAG5289783.1|	1.46401e-05	1.83693e-05	1.43796e-05	1.41745e-05	1.37324e-05	1.33432e-05	1.20242e-05	1.43336e-05	1.31746e-05	1.69487e-05	0.00014512	10	histone deacetylase [Histoplasma capsulatum G217B] : gi150412620gbEDN08007.1 hypothetical protein HCAG_04517 [Histoplasma capsulatum NAm1] : gi154279728refXP_001540677.1 hypothetical protein HCAG_04517 [Histoplasma capsulatum NAm1]
746	gi|2019183475|gb|KAG5301024.1|	1.24511e-05	1.66574e-05	1.71532e-05	1.65619e-05	1.62341e-05	7.58126e-06	1.10624e-05	9.24041e-06	1.76179e-05	1.9534e-05	0.000144094	10	FAS1 domain-containing protein [Histoplasma capsulatum G217B]
1532	gi|2019170544|gb|KAG5288209.1|	6.93828e-06	1.85469e-05	1.25147e-05	1.15076e-05	1.71978e-05	8.48564e-06	2.04698e-05	2.28398e-05	1.37555e-05	1.00383e-05	0.000142294	10	phospholipid-translocating P-type ATPase domain-containing protein [Histoplasma capsulatum G217B]
1826	gi|150407399|gb|EDN02940.1|	1.0226e-05	1.96475e-05	1.33189e-05	1.58866e-05	2.32684e-05	4.05589e-06	1.51004e-05	9.88979e-06	1.28379e-05	1.72924e-05	0.000141524	10	hypothetical protein HCAG_00804 [Histoplasma capsulatum NAm1] : gi1999208567gbQSS75873.1 cyclin-dependent protein kinase regulatory subunit [Histoplasma capsulatum G186AR] : gi2019174344gbKAG5291974.1 cyclin-dependent protein kinase regulatory subunit [Histoplasma capsulatum G217B] : gi2019187397gbKAG5304914.1 cyclin-dependent protein kinase regulatory subunit [Histoplasma capsulatum] : gi2402772…
900	gi|94483234|gb|ABF22674.1|	1.78947e-05	1.43885e-05	2.71633e-05		2.2236e-05		1.2168e-05	2.50784e-05	2.10813e-05		0.00014001	7	putative high affinity copper transporter [Histoplasma capsulatum] : gi2019173769gbKAG5291399.1 high affinity copper transporter [Histoplasma capsulatum G217B]
591	gi|2019171903|gb|KAG5289556.1|	1.21328e-05	9.79445e-06	1.46913e-05	1.50576e-05	1.29916e-05	1.52138e-05	1.53615e-05	1.49917e-05	1.44694e-05	1.46003e-05	0.000139304	10	DUF2414 superfamily domain-containing protein [Histoplasma capsulatum G217B]
592	gi|2019179738|gb|KAG5297320.1|	1.31177e-05	1.71093e-05	1.14113e-05	1.2878e-05	1.40377e-05	1.66734e-05	1.31427e-05	1.49957e-05	1.77141e-05	7.98426e-06	0.000139064	10	PCI superfamily domain-containing protein [Histoplasma capsulatum G217B]
81	gi|2019180949|gb|KAG5298531.1|	6.55133e-06	1.64267e-05	7.54289e-06	3.1313e-05	1.44271e-05	8.88259e-06	6.71621e-06	1.02234e-05	2.81604e-05	7.91632e-06	0.00013816	10	dienelactone hydrolase [Histoplasma capsulatum G217B]
348	gi|2019183572|gb|KAG5301121.1|	1.55728e-05	1.33143e-05	2.00469e-05	1.33957e-05	1.50577e-05	1.62174e-05	1.23342e-05	1.14686e-05	1.19663e-05	8.60314e-06	0.000137977	10	tho2 protein [Histoplasma capsulatum G217B]
870	gi|2019170459|gb|KAG5288124.1|	1.23037e-05	1.08349e-05	1.48965e-05	1.65636e-05	1.63111e-05	1.50358e-05	1.2336e-05	1.29004e-05	1.18294e-05	1.46136e-05	0.000137625	10	hypothetical protein I7I48_10229 [Histoplasma capsulatum G217B]
274	gi|2019170468|gb|KAG5288133.1|	1.1736e-05	1.50826e-05	9.65629e-06	1.18753e-05	2.43408e-05	1.39005e-05	8.97613e-06	1.73046e-05	1.24953e-05	1.22426e-05	0.00013761	10	aldo/keto reductase [Histoplasma capsulatum G217B]
618	gi|2019186495|gb|KAG5304012.1|	1.15979e-05	1.3576e-05	1.67506e-05	1.49573e-05	1.86029e-05	8.1519e-06	1.23181e-05	1.29009e-05	1.22216e-05	1.53728e-05	0.00013645	10	hypothetical protein I7I52_02199 [Histoplasma capsulatum] : gi225560396gbEEH08677.1 conserved hypothetical protein [Histoplasma capsulatum G186AR] : gi1999202301gbQSS69611.1 hypothetical protein I7I50_10961 [Histoplasma capsulatum G186AR]
749	gi|2019173859|gb|KAG5291489.1|	9.92186e-06	1.48233e-05	1.00222e-05	1.66487e-05	1.39238e-05	7.4594e-06	9.31395e-06	2.60184e-05	2.16241e-05	6.61951e-06	0.000136375	10	a-pheromone processing metallopeptidase Ste23 [Histoplasma capsulatum G217B]
1089	gi|2019183661|gb|KAG5301210.1|	1.23004e-05	1.27378e-05	2.08212e-05	1.30274e-05	1.31523e-05	1.26432e-05	1.29999e-05	1.35087e-05	1.47472e-05	9.84445e-06	0.000135782	10	UBX domain-containing protein Ubx2 [Histoplasma capsulatum G217B]
545	gi|2019176582|gb|KAG5294191.1|	1.4956e-05	1.80051e-05	1.19176e-05	1.14522e-05	1.31843e-05	1.20241e-05	1.23137e-05	1.33582e-05	1.71877e-05	1.03072e-05	0.000134706	10	C6 finger domain-containing protein [Histoplasma capsulatum G217B]
607	gi|2019174782|gb|KAG5292412.1|	1.91536e-05	1.41746e-05	1.53735e-05	1.64712e-05	1.59063e-05	1.02496e-05	6.56782e-06	7.3361e-06	1.73482e-05	1.20659e-05	0.000134647	10	GTPase activating protein [Histoplasma capsulatum G217B]
1567	gi|2019174371|gb|KAG5292001.1|	1.34719e-05	1.14532e-05	1.74252e-05	1.48488e-05	1.77595e-05	7.12854e-06	1.31772e-05	1.15936e-05	1.47342e-05	1.26283e-05	0.00013422	10	translocation protein [Histoplasma capsulatum G217B]
932	gi|2019176719|gb|KAG5294328.1|	1.27647e-05	1.46025e-05	1.36089e-05	1.75782e-05	1.21404e-05	1.01375e-05	9.25778e-06	1.06533e-05	1.59398e-05	1.67778e-05	0.000133461	10	bZIP transcription factor [Histoplasma capsulatum G217B]
515	gi|2019184099|gb|KAG5301648.1|	5.85235e-05	2.67564e-06	2.16843e-05	2.37891e-06	2.41883e-05	1.68595e-05	2.28562e-06	1.09179e-06	1.66547e-06	1.95607e-06	0.000133309	10	conserved serine-threonine rich protein [Histoplasma capsulatum G217B]
1359	gi|325094145|gb|EGC47455.1|	1.34655e-05	1.9764e-05	1.37415e-05	1.09528e-05	1.52338e-05	9.30545e-06	1.2531e-05	1.35557e-05	1.64753e-05	8.1458e-06	0.000133171	10	conserved hypothetical protein [Histoplasma capsulatum H88] : gi2019187299gbKAG5304816.1 protein ras-1 [Histoplasma capsulatum] : gi240274793gbEER38308.1 conserved hypothetical protein [Histoplasma capsulatum H143] : gi1999185836gbQSS53634.1 protein ras-1 [Histoplasma capsulatum H88] : gi225558365gbEEH06649.1 conserved hypothetical protein [Histoplasma capsulatum G186AR] : gi2019174442gbKAG529207…
1027	gi|150413578|gb|EDN08961.1|	1.44669e-05	1.40069e-05	1.88565e-05	2.18999e-05	1.5014e-05		1.22245e-05	1.4834e-05	1.27981e-05	8.40531e-06	0.000132506	9	predicted protein [Histoplasma capsulatum NAm1] : gi154278359refXP_001539993.1 predicted protein [Histoplasma capsulatum NAm1]
168	gi|2019176962|gb|KAG5294571.1|	2.00959e-05		1.28265e-05	1.23904e-05	2.38075e-05	1.38809e-05	1.71216e-05	1.53377e-05	1.65348e-05		0.000131995	8	chitin synthase [Histoplasma capsulatum G217B]
1462	gi|2019179813|gb|KAG5297395.1|	1.01404e-05	1.34563e-05	1.72872e-05	6.88925e-06	2.59004e-05	6.93168e-06	1.10555e-05	1.0342e-05	1.32098e-05	1.65084e-05	0.000131721	10	hypothetical protein I7I48_06498 [Histoplasma capsulatum G217B]
126	gi|2019182968|gb|KAG5300517.1|	2.63541e-05	2.31882e-05	1.68896e-05		1.49818e-05	1.95247e-05	1.86694e-05		1.18548e-05		0.000131463	7	importin subunit beta-1 [Histoplasma capsulatum G217B]
299	gi|2019174114|gb|KAG5291744.1|	1.86914e-05	1.44401e-05	2.13409e-05	1.30523e-05	1.29323e-05	8.79398e-06	9.27971e-06	8.26738e-06	1.81956e-05	6.30658e-06	0.0001313	10	GNAT family acetyltransferase [Histoplasma capsulatum G217B]
568	gi|2019175121|gb|KAG5292751.1|	1.17609e-05	1.66233e-05	1.10796e-05	1.4807e-05	1.3591e-05	8.59876e-06	1.51646e-05	1.18011e-05	1.15646e-05	1.55533e-05	0.000130544	10	C6 zinc finger domain-containing protein [Histoplasma capsulatum G217B]
1839	gi|2019176713|gb|KAG5294322.1|	1.89669e-05	1.56165e-05	1.82835e-05	9.14493e-07	1.75855e-05	6.23213e-06	1.97288e-05	9.39184e-06	1.50785e-05	8.54471e-06	0.000130343	10	lipase/esterase [Histoplasma capsulatum G217B]
342	gi|2019183411|gb|KAG5300960.1|	1.35686e-05	1.27903e-05	1.43026e-05	1.02402e-05	8.10623e-06	8.51977e-06	1.08228e-05	2.19333e-05	1.27878e-05	1.64975e-05	0.000129569	10	misfolded glycoproteins degradation protein Yos9 [Histoplasma capsulatum G217B]
935	gi|2019183111|gb|KAG5300660.1|	1.53431e-05	1.66039e-05	1.29054e-05	1.57581e-05	1.47217e-05	9.55294e-06	1.47094e-05	8.48287e-06	8.1028e-06	1.29044e-05	0.000129085	10	ADP-ribosylation factor [Histoplasma capsulatum G217B]
660	gi|2019170394|gb|KAG5288059.1|	1.41517e-05	2.9755e-05	1.23117e-05	1.3361e-05	2.39741e-05		1.17633e-05	1.05824e-05	1.27353e-05		0.000128635	8	peroxisomal membrane protein PMP47A [Histoplasma capsulatum G217B]
311	gi|2019184494|gb|KAG5302043.1|	1.10725e-05	1.41303e-05	1.30581e-05	1.1728e-05	1.56217e-05	1.68138e-05	1.22496e-05	1.21114e-05	1.18217e-05	8.71373e-06	0.000127321	10	GTP binding protein [Histoplasma capsulatum G217B]
192	gi|2019184390|gb|KAG5301939.1|	1.25261e-05	1.99504e-05		1.17005e-05	1.97778e-05	2.49733e-05	1.27997e-05		1.4753e-05	1.07463e-05	0.000127227	8	actin-like protein arp9 [Histoplasma capsulatum G217B]
1013	gi|2019175158|gb|KAG5292788.1|	1.37552e-05	1.62444e-05	1.35864e-05	9.84648e-06	1.58049e-05	9.32959e-06	1.42697e-05	1.46847e-05	1.28468e-05	5.76453e-06	0.000126133	10	methionyl-tRNA synthetase [Histoplasma capsulatum G217B]
87	gi|2019180542|gb|KAG5298124.1|	1.07053e-05	1.59839e-05	1.19882e-05	1.23615e-05	1.5365e-05	1.54185e-05	1.39224e-05	1.07134e-05	1.26414e-05	5.63975e-06	0.000124739	10	pre-mRNA-processing factor 39 [Histoplasma capsulatum G217B]
1425	gi|2019184408|gb|KAG5301957.1|	2.02035e-05	1.8284e-05	2.20428e-05	1.94701e-05		1.40806e-05		1.4491e-05	1.46161e-05		0.000123188	7	serine/threonine phosphatase [Histoplasma capsulatum G217B]
535	gi|2019183093|gb|KAG5300642.1|	1.31251e-05	1.6393e-05	1.33019e-05	1.02524e-05	1.81029e-05	8.46459e-06	1.09073e-05	1.16617e-05	1.18765e-05	7.53008e-06	0.000121615	10	glutamyl-tRNA amidotransferase subunit A [Histoplasma capsulatum G217B]
865	gi|2019183696|gb|KAG5301245.1|	2.02108e-05	1.13575e-05	1.7447e-05	1.37818e-05	9.00412e-06	8.66877e-06	9.81892e-06	1.04049e-05	8.63095e-06	1.21337e-05	0.000121458	10	hypothetical protein I7I48_01197 [Histoplasma capsulatum G217B]
376	gi|2019174945|gb|KAG5292575.1|	9.55826e-06	1.52037e-05	1.33822e-05	1.30023e-05	1.48288e-05	1.34847e-05	1.2129e-05	1.21053e-05	8.42221e-06	9.06915e-06	0.000121186	10	adaptin binding protein domain, membrane trafficking protein [Histoplasma capsulatum G217B]
250	gi|2019184723|gb|KAG5302272.1|	1.48099e-05	1.34402e-05	1.21512e-05	1.02939e-05	1.29808e-05	1.46207e-05	1.05441e-05	9.22425e-06	1.27823e-05	1.02402e-05	0.000121088	10	serine/threonine-protein kinase [Histoplasma capsulatum G217B]
1797	gi|2019177220|gb|KAG5294829.1|	9.6777e-06	1.83156e-05	1.43801e-05	1.60122e-05	1.45127e-05	1.09596e-05	9.24903e-06	9.02683e-06	6.48752e-06	1.16342e-05	0.000120256	10	3-oxoacyl-(Acyl-carrier-protein) reductase [Histoplasma capsulatum G217B]
26	gi|2019174943|gb|KAG5292573.1|	1.31086e-05	7.3478e-06	1.33081e-05	1.17479e-05	2.1206e-05	6.07639e-06	1.2116e-05	1.24715e-05	1.52892e-05	7.0537e-06	0.000119725	10	hypothetical protein I7I48_04703 [Histoplasma capsulatum G217B]
1174	gi|2019176980|gb|KAG5294589.1|	1.294e-05	1.37322e-05	1.55811e-05	1.41282e-05	1.60318e-05	3.72368e-06	9.32797e-06	9.82419e-06	1.02588e-05	1.31524e-05	0.0001187	10	rhodanese domain-containing protein [Histoplasma capsulatum G217B]
1098	gi|240278040|gb|EER41547.1|	2.844e-05		2.10793e-05		2.39904e-05	1.16412e-05	2.71257e-05	6.40682e-06			0.000118683	6	conserved hypothetical protein, partial [Histoplasma capsulatum H143]
269	gi|2019183544|gb|KAG5301093.1|		1.81421e-05	1.807e-05	1.52561e-05	1.44558e-05	7.26334e-06	1.24471e-05	1.18378e-05	1.53134e-05	5.16462e-06	0.00011795	9	oxidoreductase [Histoplasma capsulatum G217B]
1126	gi|2019175102|gb|KAG5292732.1|	1.17209e-05	1.67036e-05	1.47615e-05	1.61235e-05	1.54082e-05	7.28817e-06	1.13905e-05	6.96976e-06	8.73788e-06	8.81295e-06	0.000117917	10	retinoblastoma-binding protein [Histoplasma capsulatum G217B]
275	gi|2019183027|gb|KAG5300576.1|	1.71517e-05		1.28342e-05	1.46173e-05	1.43203e-05	1.04527e-05	1.50842e-05	1.39359e-05		1.85385e-05	0.000116935	8	golgi membrane protein [Histoplasma capsulatum G217B]
1566	gi|1999198121|gb|QSS65466.1|		2.00134e-05	2.61373e-05	2.03884e-05		1.85486e-05			1.52063e-05	1.61532e-05	0.000116447	6	hypothetical protein I7I51_06309 [Histoplasma capsulatum]
640	gi|1999183991|gb|QSS51790.1|	1.85939e-05		1.71158e-05	1.45303e-05	1.29614e-05		1.56745e-05		1.50487e-05	2.17948e-05	0.000115719	7	DNA directed RNA polymerase II 15 kDa subunit [Histoplasma capsulatum H88] : gi1999202461gbQSS69771.1 DNA directed RNA polymerase II 15 kDa subunit [Histoplasma capsulatum G186AR] : gi240282344gbEER45847.1 DNA directed RNA polymerase II 15 kDa subunit [Histoplasma capsulatum H143] : gi225559406gbEEH07689.1 conserved hypothetical protein [Histoplasma capsulatum G186AR] : gi2019186655gbKAG5304172.1…
1590	gi|2019171684|gb|KAG5289337.1|	9.84404e-06		2.00891e-05	1.9922e-05		7.9519e-06	1.32098e-05	1.65219e-05	1.15755e-05	1.61028e-05	0.000115217	8	M protein [Histoplasma capsulatum G217B]
46	gi|2019174441|gb|KAG5292071.1|	1.42706e-05	1.9401e-05	1.08628e-05	1.0221e-05	1.59707e-05	1.01577e-05	1.02206e-05	1.15016e-05	1.03452e-05		0.000112951	9	molybdopterin binding domain-containing protein [Histoplasma capsulatum G217B]
79	gi|2019171914|gb|KAG5289567.1|	1.22613e-05	1.55507e-05	1.21945e-05	9.07e-06	1.5247e-05	9.80728e-06	1.05555e-05	1.05252e-05	1.15551e-05	5.76846e-06	0.000112535	10	pyridoxine kinase [Histoplasma capsulatum G217B]
1592	gi|2019184527|gb|KAG5302076.1|	1.06089e-05	8.89512e-06	1.32413e-05	1.30339e-05	1.24918e-05	7.07451e-06	6.52795e-06	1.32044e-05	1.83191e-05	7.76407e-06	0.000111161	10	sphingolipid long chain base-responsive protein PIL1 [Histoplasma capsulatum G217B]
1279	gi|2019184278|gb|KAG5301827.1|		1.37973e-05		1.69705e-05	2.10236e-05	1.79892e-05	1.29476e-05	1.15791e-05	1.61927e-05		0.0001105	7	hypothetical protein I7I48_01972 [Histoplasma capsulatum G217B]
281	gi|2019176898|gb|KAG5294507.1|	1.20436e-05	1.82684e-05	1.27407e-05	1.1884e-05	1.08952e-05		1.19749e-05	1.26827e-05	1.16053e-05	8.28861e-06	0.000110383	9	DnaJ domain-containing protein [Histoplasma capsulatum G217B]
1789	gi|2019180461|gb|KAG5298043.1|	1.26687e-05	1.71286e-05	8.67199e-06		1.80384e-05	1.0299e-05	1.24431e-05	1e-05	1.24581e-05	7.76672e-06	0.000109475	9	metallopeptidase MepB [Histoplasma capsulatum G217B]
546	gi|2019179525|gb|KAG5297107.1|	1.10398e-05	9.83246e-06	1.27042e-05	1.18747e-05	1.03788e-05	1.12327e-05	1.08051e-05	7.73189e-06	1.05709e-05	1.31267e-05	0.000109297	10	RanBP1 domain-containing protein [Histoplasma capsulatum G217B]
56	gi|2019175159|gb|KAG5292789.1|		1.37806e-05	1.73397e-05	1.1422e-05	1.86382e-05		1.12493e-05	1.28718e-05	1.45112e-05	9.15557e-06	0.000108968	8	Poly(A)+ RNA export protein [Histoplasma capsulatum G217B]
165	gi|2019183128|gb|KAG5300677.1|			1.04171e-05	1.23796e-05	1.62731e-05	1.35106e-05	1.82434e-05	8.96267e-06	1.23727e-05	1.60731e-05	0.000108232	8	hypothetical protein I7I48_00452 [Histoplasma capsulatum G217B]
989	gi|2019171476|gb|KAG5289129.1|	1.03605e-05	1.38649e-05	1.00223e-05	1.28242e-05	7.51407e-06	9.77962e-06	1.15036e-05	8.92527e-06	1.19115e-05	1.11354e-05	0.000107841	10	hypothetical protein I7I48_08377 [Histoplasma capsulatum G217B]
704	gi|2019172487|gb|KAG5290140.1|	1.31792e-05	1.31883e-05	1.36218e-05	8.30575e-06	8.01349e-06	7.25951e-06	1.28598e-05	1.21866e-05	1.37534e-05	4.35575e-06	0.000106724	10	zinc metalloprotease [Histoplasma capsulatum G217B]
682	gi|2019179103|gb|KAG5296685.1|	8.38413e-06	1.09232e-05	1.465e-05	1.56408e-05	1.04078e-05	1.19537e-05	9.3797e-06	1.0811e-05	7.57128e-06	6.85623e-06	0.000106578	10	Pal1 cell morphology protein [Histoplasma capsulatum G217B]
1114	gi|2019183473|gb|KAG5301022.1|		1.29283e-05	1.57826e-05	1.31354e-05	1.72691e-05	8.1081e-06	1.01297e-05		2.09655e-05	8.19562e-06	0.000106514	8	signal peptidase complex component [Histoplasma capsulatum G217B]
218	gi|2019174990|gb|KAG5292620.1|	6.82111e-06	1.34163e-05	1.19096e-05	1.62056e-05	7.04342e-06	1.27294e-05	1.22935e-05	1.13858e-05	1.43305e-05		0.000106135	9	pre-mRNA-splicing factor syf2 [Histoplasma capsulatum G217B]
562	gi|2019174849|gb|KAG5292479.1|	1.10692e-05	1.40538e-05	1.33968e-05	1.04975e-05	1.33248e-05	9.70721e-06	7.01039e-06	1.21377e-05	1.05687e-05	4.34211e-06	0.000106108	10	26S proteasome non-ATPase regulatory subunit 3 [Histoplasma capsulatum G217B]
351	gi|2019172076|gb|KAG5289729.1|	5.11147e-06	1.36176e-05	1.3462e-05	1.44952e-05	1.69062e-05	2.71513e-06	1.17523e-05	8.31078e-06	8.85584e-06	1.08785e-05	0.000106105	10	MYB DNA-binding domain-containing protein [Histoplasma capsulatum G217B]
1099	gi|2019176743|gb|KAG5294352.1|	2.58494e-05		1.23661e-05		1.54105e-05	1.14397e-05	2.61254e-05	6.79417e-06	4.78092e-06	3.33535e-06	0.000106101	8	hypothetical protein I7I48_10844 [Histoplasma capsulatum G217B]
1322	gi|2019179241|gb|KAG5296823.1|	6.35191e-06	2.22513e-05	7.60022e-06	7.50014e-06	2.06831e-05	3.33548e-06	2.64726e-06	1.55407e-05	7.00489e-06	1.30485e-05	0.000105964	10	stress response protein nst1 [Histoplasma capsulatum G217B]
298	gi|2019180556|gb|KAG5298138.1|	8.8519e-06	1.10276e-05	1.22194e-05	1.35704e-05		1.03276e-05	1.32257e-05	1.00736e-05	1.29946e-05	1.29821e-05	0.000105273	9	CDK-activating kinase assembly factor MAT1 [Histoplasma capsulatum G217B]
302	gi|2019184321|gb|KAG5301870.1|	9.99604e-06	8.91937e-06	1.03193e-05	1.57026e-05	1.34508e-05	7.0163e-06	8.66581e-06	8.94036e-06	1.17292e-05	9.09046e-06	0.00010383	10	pre-mRNA-splicing factor Cwc26 [Histoplasma capsulatum G217B]
996	gi|2019171616|gb|KAG5289269.1|		1.14007e-05	1.48235e-05		1.53871e-05			1.13902e-05	1.27555e-05	3.80587e-05	0.000103816	6	hypothetical protein I7I48_08552 [Histoplasma capsulatum G217B]
341	gi|2019179412|gb|KAG5296994.1|	1.1493e-05	1.75036e-05	1.64947e-05	1.73981e-05		1.16107e-05	5.38444e-06	9.26571e-06	1.40884e-05		0.000103239	8	NADH-ubiquinone oxidoreductase [Histoplasma capsulatum G217B]
692	gi|2019174917|gb|KAG5292547.1|	1.12631e-05	1.53824e-05	8.22317e-06	7.77703e-06	1.33117e-05	7.93684e-06	9.93881e-06	1.12889e-05	1.13096e-05	5.83681e-06	0.000102268	10	acetoacetyl-CoA synthase [Histoplasma capsulatum G217B]
987	gi|2019178958|gb|KAG5296540.1|	1.14958e-05	1.0085e-05	1.52808e-05	8.5129e-06	1.346e-05	6.58825e-06	1.10924e-05	9.03513e-06	8.64239e-06	7.41426e-06	0.000101607	10	hypothetical protein I7I48_05386 [Histoplasma capsulatum G217B]
1515	gi|225562943|gb|EEH11222.1|	1.63413e-05	3.77654e-06	2.48924e-05	1.79194e-05	1.93327e-05		7.41989e-06		3.58168e-06	8.24346e-06	0.000101507	8	conserved hypothetical protein [Histoplasma capsulatum G186AR] : gi240279767gbEER43272.1 conserved hypothetical protein [Histoplasma capsulatum H143] : gi325092897gbEGC46207.1 conserved hypothetical protein [Histoplasma capsulatum H88]
615	gi|2019176667|gb|KAG5294276.1|	7.20608e-06	8.8268e-06	1.22692e-05	1.115e-05	1.26181e-05	6.06545e-06	1.09491e-05	6.5882e-06	8.95628e-06	1.68328e-05	0.000101462	10	hypothetical protein I7I48_10746 [Histoplasma capsulatum G217B]
288	gi|2019183214|gb|KAG5300763.1|	1.13235e-05	1.41586e-05	1.00983e-05	1.17e-05	1.27253e-05		9.74786e-06	9.18444e-06	1.24031e-05	9.60079e-06	0.000100942	9	3-hydroxyisobutyryl-Coenzyme A hydrolase [Histoplasma capsulatum G217B]
1834	gi|1999182973|gb|QSS50772.1|	7.53843e-06	1.21819e-05	1.02698e-05	1.0973e-05	1.25727e-05	7.1217e-06	9.71692e-06	1.12275e-05	9.08782e-06	9.62085e-06	0.000100311	10	transcriptional elongation regulator Elc1/Elongin C [Histoplasma capsulatum H88] : gi2019181167gbKAG5298731.1 transcriptional elongation regulator Elc1/Elongin C [Histoplasma capsulatum] : gi325096718gbEGC50028.1 transcriptional elongation regulator Elc1/Elongin C [Histoplasma capsulatum H88] : gi240280186gbEER43690.1 transcriptional elongation regulator Elc1/Elongin C [Histoplasma capsulatum H14…
1198	gi|2019183172|gb|KAG5300721.1|	7.89945e-06	9.34412e-06	7.82713e-06	1.63347e-05	1.37369e-05	6.65811e-06	8.46062e-06	7.13973e-06	5.37479e-06	1.68353e-05	9.96108e-05	10	protein phosphatase 2C [Histoplasma capsulatum G217B]
47	gi|2019179301|gb|KAG5296883.1|		1.74436e-05		1.84463e-05	1.71247e-05	7.19347e-06			2.88363e-05	1.05622e-05	9.96066e-05	6	peptidase family M28 family [Histoplasma capsulatum G217B]
86	gi|2019184264|gb|KAG5301813.1|	1.77979e-05	1.22451e-05	4.9771e-06	2.61e-05	1.51482e-05	5.13501e-06	1.05542e-05	2.30533e-06	4.25078e-06	7.77567e-07	9.92912e-05	10	folic acid synthesis protein [Histoplasma capsulatum G217B]
280	gi|2019172254|gb|KAG5289907.1|	1.15428e-05	1.77713e-05	7.74053e-06	9.74436e-06	1.48321e-05		7.33258e-06	7.81429e-06	1.24376e-05	9.37987e-06	9.85955e-05	9	rhodocoxin reductase [Histoplasma capsulatum G217B]
1555	gi|150406602|gb|EDN02143.1|	9.15142e-06	1.22632e-05	6.03953e-06	1.02916e-05	1.0843e-05	1.20527e-05	1.05504e-05	1.33119e-05	3.99172e-06	1.00723e-05	9.85677e-05	10	predicted protein [Histoplasma capsulatum NAm1] : gi154284332refXP_001542961.1 predicted protein [Histoplasma capsulatum NAm1] : gi1999197495gbQSS64848.1 hypothetical protein I7I51_01922 [Histoplasma capsulatum]
937	gi|2019183286|gb|KAG5300835.1|	1.15961e-05		1.30641e-05	1.33359e-05	1.42565e-05	6.55355e-06	9.3525e-06	1.04918e-05	1.05596e-05	8.64036e-06	9.78504e-05	9	rRNA processing protein [Histoplasma capsulatum G217B]
978	gi|2019180793|gb|KAG5298375.1|	8.10265e-06	1.57021e-05	1.47839e-05	7.61473e-06	1.08834e-05	6.84451e-06	9.39022e-06	8.9827e-06	1.08379e-05	3.84536e-06	9.69875e-05	10	QDE2 protein [Histoplasma capsulatum G217B]
1752	gi|2019179853|gb|KAG5297435.1|	1.04266e-05	1.19146e-05	1.46832e-05	1.02465e-05		9.39768e-06	1.31707e-05	1.15963e-05	1.51256e-05		9.65613e-05	8	VHS domain-containing protein [Histoplasma capsulatum G217B]
1551	gi|2019184378|gb|KAG5301927.1|	8.86463e-06	9.63855e-06	9.50863e-06	7.91309e-06	1.15218e-05	8.71716e-06	9.15994e-06	1.56034e-05	8.7447e-06	6.2456e-06	9.59175e-05	10	aromatic-L-amino acid decarboxylase [Histoplasma capsulatum G217B]
1847	gi|150415011|gb|EDN10373.1|	1.5478e-05	1.29664e-05	9.27219e-06	8.36332e-06	6.92678e-06	7.55339e-06	8.53987e-06	9.48305e-06	1.03637e-05	6.91249e-06	9.58592e-05	10	mitochondrial import inner membrane translocase subunit tim-14 [Histoplasma capsulatum NAm1] : gi1999184554gbQSS52353.1 mitochondrial import inner membrane translocase subunit tim-14 [Histoplasma capsulatum H88] : gi240281772gbEER45275.1 mitochondrial import inner membrane translocase subunit TIM14 [Histoplasma capsulatum H143] : gi2019180767gbKAG5298349.1 mitochondrial import inner membrane tran…
587	gi|2019183568|gb|KAG5301117.1|	1.2929e-05	1.64655e-05	1.07566e-05	8.79921e-06	1.5821e-05		6.24158e-06	7.72762e-06	9.43185e-06	7.56256e-06	9.57349e-05	9	vacuolar sorting-associated protein [Histoplasma capsulatum G217B]
986	gi|2019179242|gb|KAG5296824.1|	1.51098e-05	1.45323e-05	1.36183e-05	9.67413e-06		7.26123e-06	9.46961e-06	1.27322e-05	1.30551e-05		9.54526e-05	8	vacuolar sorting-associated protein [Histoplasma capsulatum G217B]
628	gi|2019171559|gb|KAG5289212.1|	1.09524e-05	1.18008e-05	9.28789e-06	9.33496e-06	1.11751e-05	9.79993e-06	1.04657e-05	1.18369e-05	1.05652e-05		9.52189e-05	9	chromosome transmission fidelity factor [Histoplasma capsulatum G217B]
517	gi|2019169490|gb|KAG5287163.1|	1.42634e-05	9.67284e-06	1.30942e-05	1.53129e-05	1.12069e-05		7.26203e-06	6.91887e-06	1.22665e-05	4.81113e-06	9.48089e-05	9	phosphotyrosine protein phosphatase [Histoplasma capsulatum G217B]
1000	gi|2019171470|gb|KAG5289123.1|	8.79733e-06	6.94891e-06	8.98609e-06	7.98147e-06	1.25381e-05	8.26299e-06	1.09054e-05	8.82152e-06	8.74697e-06	1.24992e-05	9.4488e-05	10	Sad1-interacting factor 2 [Histoplasma capsulatum G217B]
252	gi|2019169555|gb|KAG5287228.1|	4.75644e-06		2.04496e-05	2.1195e-05	3.27565e-06	1.57205e-06	3.83638e-06	1.72461e-05	1.91213e-05	9.06338e-07	9.23587e-05	9	isochorismatase family [Histoplasma capsulatum G217B]
1018	gi|325090084|gb|EGC43394.1|			3.60493e-06	4.37773e-06	4.24106e-06	6.85254e-05	2.19473e-06		3.86253e-06	5.5183e-06	9.23247e-05	7	Cu-Zn superoxide dismutase [Histoplasma capsulatum H88] : gi1999181775gbQSS49575.1 Cu-Zn superoxide dismutase [Histoplasma capsulatum H88]
1664	gi|240282205|gb|EER45708.1|	9.67118e-06	1.02826e-05	9.78665e-06	9.47792e-06	1.35453e-05	6.88423e-06	1.00117e-05	8.60954e-06	8.57689e-06	5.31437e-06	9.21604e-05	10	translocation complex subunit Sss1 [Histoplasma capsulatum H143] : gi154273937refXP_001537820.1 predicted protein [Histoplasma capsulatum NAm1] : gi2019186783gbKAG5304300.1 translocation complex subunit Sss1 [Histoplasma capsulatum] : gi325088342gbEGC41652.1 translocation complex subunit Sss1 [Histoplasma capsulatum H88] : gi1999196739gbQSS64092.1 hypothetical protein I7I51_01154 [Histoplasma cap…
88	gi|2019184234|gb|KAG5301783.1|	1.70727e-05	1.36453e-05	1.12456e-05		8.85468e-06	5.71012e-06	5.55092e-06	1.00087e-05	1.24333e-05	7.05122e-06	9.15725e-05	9	FAD binding domain-containing protein [Histoplasma capsulatum G217B]
1123	gi|2019177158|gb|KAG5294767.1|	7.62524e-06	1.23155e-05	1.50196e-05	1.35913e-05	1.44539e-05	8.46636e-06	1.13442e-05		8.24901e-06		9.10652e-05	8	GTP-binding protein [Histoplasma capsulatum G217B]
882	gi|2019180437|gb|KAG5298019.1|	1.00002e-05	5.17616e-06	1.43882e-05	7.47272e-06	1.43717e-05	7.64223e-06	1.09329e-05	9.56394e-06	6.10782e-06	5.37821e-06	9.10341e-05	10	Mob1 family protein [Histoplasma capsulatum G217B]
884	gi|2019180177|gb|KAG5297759.1|	4.11134e-06	9.42151e-06	4.73593e-06		3.05227e-05		1.26626e-05	1.42537e-05	4.58602e-06	1.04555e-05	9.07493e-05	8	phospholipid metabolism enzyme regulator [Histoplasma capsulatum G217B]
1473	gi|150414424|gb|EDN09789.1|	7.63519e-06	1.31888e-05	1.25569e-05	9.11694e-06	1.2264e-05	8.80212e-06	1.48652e-05		1.1518e-05		8.99472e-05	8	predicted protein [Histoplasma capsulatum NAm1] : gi154277012refXP_001539351.1 predicted protein [Histoplasma capsulatum NAm1] : gi1999195078gbQSS62454.1 DUF 2012 superfamily domain-containing protein [Histoplasma capsulatum] : gi1999195077gbQSS62453.1 hypothetical protein I7I51_02190 [Histoplasma capsulatum]
260	gi|2019174312|gb|KAG5291942.1|	6.63737e-06	7.58161e-06	9.90992e-06	8.55125e-06	6.75874e-06	7.18723e-06	1.0875e-05	9.04885e-06	9.61885e-06	1.37245e-05	8.98934e-05	10	chimerin [Histoplasma capsulatum G217B]
1740	gi|2019171923|gb|KAG5289576.1|	1.1617e-05	1.02703e-05	7.89839e-06	8.7156e-06	1.495e-05	6.3582e-06	9.32429e-06	7.74694e-06	7.88634e-06	5.0561e-06	8.98231e-05	10	6-phosphogluconolactonase [Histoplasma capsulatum G217B]
151	gi|2019177425|gb|KAG5295034.1|	9.60859e-06	1.41507e-05	1.03863e-05	1.11377e-05	1.57885e-05	8.23649e-06	6.87449e-06	1.29792e-05			8.9162e-05	8	HECT domain-containing protein [Histoplasma capsulatum G217B]
1521	gi|2019184718|gb|KAG5302267.1|		1.32598e-05	1.23056e-05	9.12684e-06	1.54511e-05	8.03141e-06	1.11613e-05		1.05891e-05	8.81313e-06	8.87383e-05	8	HVA22 domain membrane protein [Histoplasma capsulatum G217B]
1310	gi|2019179006|gb|KAG5296588.1|	9.62335e-06	1.13068e-05	8.47493e-06	6.25529e-06	1.02901e-05	8.10296e-06	8.41941e-06	8.18704e-06	7.61803e-06	1.03869e-05	8.86648e-05	10	Fe II 2-oxoglutarate-dependent dioxygenase [Histoplasma capsulatum G217B]
1504	gi|2019174749|gb|KAG5292379.1|	8.16258e-06	8.13133e-06	9.71505e-06	9.28137e-06	1.14053e-05	7.33499e-06	6.72379e-06	5.30816e-06	6.77991e-06	1.54776e-05	8.83201e-05	10	mismatched base pair and cruciform DNA recognition protein [Histoplasma capsulatum G217B]
500	gi|2019174517|gb|KAG5292147.1|	1.0874e-05	1.11743e-05	1.17908e-05	9.78068e-06	1.27856e-05	8.78965e-06		1.12934e-05	1.17131e-05		8.82016e-05	8	topoisomerase II associated protein [Histoplasma capsulatum G217B]
1668	gi|2019174418|gb|KAG5292048.1|	9.11398e-06	1.3143e-05	9.10881e-06	1.05142e-05	1.10494e-05	2.56405e-06	6.47798e-06	8.1506e-06	8.20251e-06	9.34626e-06	8.76707e-05	10	DUF1681 superfamily domain-containing protein [Histoplasma capsulatum G217B]
948	gi|2019183117|gb|KAG5300666.1|	8.90499e-06	9.14192e-06	8.16686e-06	8.49477e-06	8.7491e-06	3.31891e-06	8.59251e-06	8.99196e-06	8.28754e-06	1.49881e-05	8.76367e-05	10	meiotically up-regulated gene 62 protein [Histoplasma capsulatum G217B]
1171	gi|2019180711|gb|KAG5298293.1|		1.5451e-05	1.25612e-05		1.13691e-05		9.06439e-06	1.1063e-05	1.18441e-05	1.54586e-05	8.68114e-05	7	bZIP transcription factor CpcA, cross-pathway control protein [Histoplasma capsulatum G217B]
1481	gi|1999207851|gb|QSS75157.1|	1.02979e-05	1.04026e-05	1.04471e-05	8.98539e-06		1.18992e-05	1.12389e-05	1.14507e-05	1.16185e-05		8.63402e-05	8	hypothetical protein I7I50_04201 [Histoplasma capsulatum G186AR] : gi154286998refXP_001544294.1 predicted protein [Histoplasma capsulatum NAm1] : gi325094744gbEGC48054.1 conserved hypothetical protein [Histoplasma capsulatum H88] : gi2019176091gbKAG5293705.1 hypothetical protein I7I52_05109 [Histoplasma capsulatum] : gi240273826gbEER37345.1 conserved hypothetical protein [Histoplasma capsulatum H…
1110	gi|2019174366|gb|KAG5291996.1|	7.35593e-06	9.18419e-06	8.52304e-06	8.56214e-06	9.15344e-06	8.05939e-06	8.13946e-06	9.55415e-06	6.9764e-06	1.07164e-05	8.62245e-05	10	hypothetical protein I7I48_03964 [Histoplasma capsulatum G217B]
277	gi|2019169449|gb|KAG5287122.1|	8.27169e-06	8.15872e-06	2.00493e-05	8.38579e-06	7.46539e-06	1.84487e-05		8.24934e-06	7.11094e-06		8.61398e-05	8	DNA primase [Histoplasma capsulatum G217B]
1901	gi|325087718|gb|EGC41028.1|	1.28132e-05	1.35085e-05	5.95334e-06	4.87666e-06	1.32197e-05	2.78606e-06	8.96841e-06	1.10518e-05	2.19855e-06	1.06599e-05	8.60361e-05	10	splicing factor 3B [Histoplasma capsulatum H88] : gi1999203226gbQSS70536.1 splicing factor 3B [Histoplasma capsulatum G186AR] : gi1999184739gbQSS52538.1 splicing factor 3B [Histoplasma capsulatum H88] : gi2019179337gbKAG5296919.1 splicing factor 3B [Histoplasma capsulatum G217B] : gi225556711gbEEH04999.1 splicing factor 3B [Histoplasma capsulatum G186AR] : gi150406802gbEDN02343.1 splicing factor …
122	gi|2019171598|gb|KAG5289251.1|	9.53089e-06	1.07897e-05	1.12547e-05	7.06151e-06	1.2085e-05	3.82274e-06	8.79422e-06	7.35878e-06	9.27605e-06	5.14914e-06	8.51227e-05	10	translocation protein sec62 [Histoplasma capsulatum G217B]
659	gi|2019169269|gb|KAG5286942.1|	1.31213e-05	2.45336e-05			1.65646e-05		2.56057e-06	1.10866e-05	1.01397e-05	7.10473e-06	8.51111e-05	7	Ku70 protein [Histoplasma capsulatum G217B]
1867	gi|240279985|gb|EER43489.1|	1.05276e-05		9.90696e-06		1.17729e-05	1.51877e-05	7.53373e-06	1.92652e-05	6.25555e-06	4.61194e-06	8.50617e-05	8	conserved hypothetical protein [Histoplasma capsulatum H143] : gi2019180043gbKAG5297625.1 hypothetical protein I7I48_06793 [Histoplasma capsulatum G217B] : gi325088703gbEGC42013.1 conserved hypothetical protein [Histoplasma capsulatum H88] : gi1999196438gbQSS63791.1 hypothetical protein I7I51_00851 [Histoplasma capsulatum] : gi154270535refXP_001536122.1 predicted protein [Histoplasma capsulatum N…
307	gi|2019184229|gb|KAG5301778.1|	8.58673e-06	1.28079e-05	8.68207e-06	7.78256e-06	7.83132e-06	4.48174e-06	1.00156e-05	8.49833e-06	1.04543e-05	5.48593e-06	8.46265e-05	10	DUF895 domain-containing protein [Histoplasma capsulatum G217B]
329	gi|2019183594|gb|KAG5301143.1|	7.17203e-06	6.72567e-06	9.33014e-06	1.06501e-05	1.10286e-05	7.06192e-06	8.14919e-06	5.42508e-06	7.78304e-06	1.09117e-05	8.42375e-05	10	anucleate primary sterigmata protein A [Histoplasma capsulatum G217B]
1542	gi|2019184493|gb|KAG5302042.1|	1.01137e-05	1.37741e-05	1.09551e-05		1.38527e-05	1.00002e-05	1.20394e-05		1.17704e-05		8.25056e-05	7	xanthine phosphoribosyltransferase [Histoplasma capsulatum G217B] : gi325092242gbEGC45552.1 xanthine phosphoribosyltransferase [Histoplasma capsulatum H88] : gi1999188413gbQSS56209.1 xanthine phosphoribosyltransferase [Histoplasma capsulatum H88] : gi1999206433gbQSS73740.1 xanthine phosphoribosyltransferase [Histoplasma capsulatum G186AR] : gi225555054gbEEH03347.1 xanthine phosphoribosyltransfera…
1262	gi|2019170572|gb|KAG5288237.1|	1.01832e-05	8.96849e-06	9.36356e-06	9.51013e-06	1.22184e-05	5.37973e-06	7.56693e-06	5.04195e-06	6.898e-06	7.21474e-06	8.23451e-05	10	thiol oxidase [Histoplasma capsulatum G217B]
1864	gi|2019177247|gb|KAG5294856.1|	6.89737e-06	9.96875e-06	9.68198e-06	9.09997e-06	1.05709e-05	3.39633e-06	7.26924e-06	5.95004e-06	7.17278e-06	1.17822e-05	8.17896e-05	10	repeat set, removed, yeast-enriched transcript [Histoplasma capsulatum G217B]
1460	gi|2019175076|gb|KAG5292706.1|		1.1115e-05	9.02483e-06	8.13861e-06	7.74336e-06	8.74612e-06	8.23486e-06	9.33253e-06	9.92521e-06	9.10988e-06	8.13704e-05	9	cupin domain-containing protein [Histoplasma capsulatum G217B]
271	gi|2019179862|gb|KAG5297444.1|	9.79497e-06	9.99278e-06	1.03099e-05	9.35255e-06	1.04306e-05	8.17694e-06	5.46701e-06	6.32444e-06	7.39315e-06	3.295e-06	8.05373e-05	10	CBS and PB1 domain-containing protein [Histoplasma capsulatum G217B]
1297	gi|1999187497|gb|QSS55294.1|	7.72159e-06	7.32967e-06	8.11314e-06	9.28714e-06	8.67273e-06	6.96398e-06	7.84065e-06	7.02307e-06	7.91596e-06	9.61544e-06	8.04834e-05	10	hypothetical protein I7I53_03142 [Histoplasma capsulatum H88]
670	gi|2019182808|gb|KAG5300357.1|	4.90345e-05	4.09342e-06	2.49664e-05					3.4222e-07	1.0172e-06	9.36185e-07	8.03899e-05	6	FYVE domain-containing protein [Histoplasma capsulatum G217B]
1482	gi|2019170537|gb|KAG5288202.1|	9.42852e-06	8.83087e-06	9.13242e-06	7.65695e-06	9.51993e-06	1.02093e-05	7.1144e-06	8.66412e-06	8.41458e-06	1.20762e-06	8.01787e-05	10	MADS box transcription factor Mcm1 [Histoplasma capsulatum G217B]
630	gi|2019180850|gb|KAG5298432.1|	1.41433e-05		1.50658e-05		1.85456e-05	7.43381e-06	1.18446e-05	1.28919e-05			7.9925e-05	6	succinate-semialdehyde dehydrogenase [Histoplasma capsulatum G217B]
110	gi|2019183401|gb|KAG5300950.1|	1.56635e-05	9.51836e-06	7.64068e-06	7.43311e-06	7.35004e-06	3.48464e-06	8.94008e-06	6.5653e-06	6.7419e-06	6.57091e-06	7.99085e-05	10	mRNA cleavage and polyadenylation specificity factor complex subunit [Histoplasma capsulatum G217B]
873	gi|2019177521|gb|KAG5295130.1|	1.06917e-05		1.91608e-05	7.15365e-06	1.42232e-05	8.93474e-06		8.10348e-06	7.36323e-06	4.27086e-06	7.99017e-05	8	heat shock protein [Histoplasma capsulatum G217B]
113	gi|2019173765|gb|KAG5291395.1|	1.74689e-05	1.10626e-05	9.47642e-06	8.34477e-06	1.8555e-05			6.45104e-06	5.31981e-06	3.0556e-06	7.97341e-05	8	delta-1-pyrroline-5-carboxylate dehydrogenase PrnC [Histoplasma capsulatum G217B]
322	gi|2019176872|gb|KAG5294481.1|	7.32801e-06	1.02812e-05	8.6286e-06	1.0511e-05	7.10502e-06	9.04807e-06	9.46548e-06	6.76112e-06		1.03385e-05	7.9467e-05	9	RNA binding protein [Histoplasma capsulatum G217B]
708	gi|2019177329|gb|KAG5294938.1|	5.87432e-06	8.37523e-06	5.98267e-06	6.27054e-06	6.95774e-06	2.09978e-05	5.45467e-06	5.33048e-06	5.72515e-06	7.84353e-06	7.88121e-05	10	PHD finger domain-containing protein [Histoplasma capsulatum G217B]
993	gi|2019171521|gb|KAG5289174.1|	1.29079e-05	1.0507e-05		8.08648e-06	2.26323e-05	6.95589e-06		6.10935e-06	1.11642e-05		7.83631e-05	7	chromosome segregation protein sudA [Histoplasma capsulatum G217B]
732	gi|2019180039|gb|KAG5297621.1|	8.57173e-06	8.251e-06	6.07277e-06	7.8083e-06	9.35799e-06	4.16286e-06	7.75663e-06	7.9371e-06	9.62994e-06	8.61826e-06	7.81666e-05	10	ribosomal biogenesis protein Gar2 [Histoplasma capsulatum G217B]
1340	gi|2019179263|gb|KAG5296845.1|	1.04276e-05	1.30857e-05	1.61819e-05		1.32312e-05	7.1884e-06			1.11592e-05	6.59392e-06	7.78679e-05	7	stress response protein ish1, conidia-enriched transcript [Histoplasma capsulatum G217B]
1160	gi|2019180894|gb|KAG5298476.1|	1.00089e-05	1.40891e-05	8.29904e-06	6.20924e-06	1.12595e-05		9.007e-06		1.05061e-05	8.08855e-06	7.74674e-05	8	peptidase family T4 [Histoplasma capsulatum G217B]
1401	gi|2019184086|gb|KAG5301635.1|	8.02873e-06	8.63824e-06	8.96789e-06	1.09142e-05	6.77776e-06	6.49176e-06	9.20096e-06	1.00847e-05	7.33994e-06		7.64441e-05	9	hypothetical protein I7I48_01711 [Histoplasma capsulatum G217B]
1386	gi|2019180627|gb|KAG5298209.1|	8.10996e-06	1.34604e-05	8.80149e-06	7.10804e-06	8.56705e-06	4.73374e-06	4.69221e-06	1.09494e-05	9.93488e-06		7.63572e-05	9	vacuolar targeting protein Atg24 [Histoplasma capsulatum G217B]
668	gi|225561770|gb|EEH10050.1|	6.66417e-06	2.05048e-05	1.22502e-05	8.09211e-06		7.11864e-06			1.30556e-05	7.944e-06	7.56296e-05	7	small G-beta protein GPB [Histoplasma capsulatum G186AR] : gi1999187503gbQSS55300.1 small G-beta protein GPB [Histoplasma capsulatum H88] : gi1999205621gbQSS72929.1 small G-beta protein GPB [Histoplasma capsulatum G186AR] : gi2019173354gbKAG5291001.1 small G-beta protein GPB [Histoplasma capsulatum] : gi2019183295gbKAG5300844.1 small G-beta protein GPB [Histoplasma capsulatum G217B] : gi325091214…
367	gi|2019183312|gb|KAG5300861.1|		9.31585e-06	9.90069e-06	1.261e-05	7.81764e-06	8.35309e-06		9.976e-06	7.09545e-06	1.05523e-05	7.5621e-05	8	hypothetical protein I7I48_00693 [Histoplasma capsulatum G217B]
774	gi|2019184174|gb|KAG5301723.1|	9.57735e-06	9.91649e-06	5.45142e-06	6.0087e-06	9.79524e-06	5.7916e-06	7.47887e-06	6.85631e-06	8.12316e-06	6.38095e-06	7.53801e-05	10	kynureninase [Histoplasma capsulatum G217B]
1014	gi|2019170377|gb|KAG5288042.1|	7.35549e-06	7.22863e-06	7.145e-06	6.81149e-06	6.88286e-06	8.44847e-06	7.35114e-06	1.04866e-05	6.54024e-06	6.78552e-06	7.50354e-05	10	hypothetical protein I7I48_10114 [Histoplasma capsulatum G217B]
953	gi|2019177658|gb|KAG5295267.1|	5.58531e-06	1.02261e-05	1.12904e-05	3.96386e-06	1.54977e-05	3.70797e-06	7.03776e-06	5.57242e-06	6.02992e-06	5.58535e-06	7.44968e-05	10	signal sequence binding protein [Histoplasma capsulatum G217B]
267	gi|2019183746|gb|KAG5301295.1|	7.67515e-06	1.08405e-05	9.78423e-06	2.57167e-06	1.24437e-05	3.07659e-06	4.40501e-06	7.96954e-06	1.03747e-05	4.84752e-06	7.39886e-05	10	signal sequence receptor alpha chain [Histoplasma capsulatum G217B]
1607	gi|2019180795|gb|KAG5298377.1|	8.80419e-06	1.09161e-05	6.9398e-06	6.41455e-06	8.71963e-06	4.28711e-06	6.54498e-06	7.52949e-06	6.52443e-06	6.79424e-06	7.34745e-05	10	oligosaccharyltransferase subunit ribophorin II [Histoplasma capsulatum G217B]
1308	gi|2019179216|gb|KAG5296798.1|	5.34314e-06	8.2341e-06	9.12509e-06	4.22208e-06	1.33326e-05	7.30674e-06	5.00306e-06	5.77811e-06	6.3841e-06	8.71401e-06	7.3443e-05	10	electron transfer flavoprotein ubiquinone oxidoreductase [Histoplasma capsulatum G217B]
247	gi|2019177194|gb|KAG5294803.1|	6.84788e-06	8.18075e-06	8.78504e-06	5.49257e-06	6.0751e-06	4.31501e-06	1.13499e-05	6.22306e-06	6.98062e-06	9.09267e-06	7.33426e-05	10	zinc finger protein [Histoplasma capsulatum G217B]
675	gi|2019183497|gb|KAG5301046.1|	6.87023e-06	6.79844e-06	7.96506e-06	6.74875e-06	9.26399e-06	6.34038e-06	7.71855e-06	5.91368e-06	6.39286e-06	9.22429e-06	7.32362e-05	10	hypothetical protein I7I48_00919 [Histoplasma capsulatum G217B]
701	gi|2019174234|gb|KAG5291864.1|	9.58792e-06	1.03179e-05	1.13811e-05	1.14489e-05	9.30064e-06		6.1674e-06		6.71623e-06	8.27606e-06	7.31962e-05	8	pre-mRNA-splicing factor isy1 [Histoplasma capsulatum G217B]
327	gi|2019175287|gb|KAG5292917.1|	6.80967e-06	7.51754e-06	6.72162e-06	8.66222e-06	5.08701e-06	1.03037e-05	8.96303e-06	6.64552e-06	7.36304e-06	5.08897e-06	7.31623e-05	10	low-temperature viability protein ltv1 [Histoplasma capsulatum G217B]
360	gi|2019183821|gb|KAG5301370.1|	1.03001e-05	1.35409e-05	1.01018e-05	9.96927e-06			8.91136e-06	8.8847e-06	1.12184e-05		7.29265e-05	7	lectin family integral membrane protein [Histoplasma capsulatum G217B]
336	gi|2019180473|gb|KAG5298055.1|	7.89019e-06	9.34931e-06	9.70191e-06	6.0174e-06		7.9058e-06	6.07187e-06	8.04465e-06	9.99964e-06	7.8898e-06	7.28706e-05	9	YqeY superfamily domain-containing protein [Histoplasma capsulatum G217B]
111	gi|2019176964|gb|KAG5294573.1|	1.15487e-05	7.52724e-06	7.63818e-06	5.54449e-06	9.07536e-06	5.23458e-06	6.90421e-06	9.07378e-06	1.01729e-05		7.27195e-05	9	chitin synthase [Histoplasma capsulatum G217B]
1852	gi|154275020|ref|XP_001538361.1|	6.40135e-06	9.05903e-06	7.71544e-06	8.05892e-06	1.14035e-05	4.4705e-06	6.75879e-06	4.71227e-06	5.97015e-06	7.81814e-06	7.23681e-05	10	conserved hypothetical protein [Histoplasma capsulatum NAm1] : gi150414801gbEDN10163.1 conserved hypothetical protein [Histoplasma capsulatum NAm1] : gi225557586gbEEH05872.1 mitochondria fission 1 protein [Histoplasma capsulatum G186AR] : gi1999198804gbQSS66149.1 mitochondria fission 1 protein [Histoplasma capsulatum] : gi2019176921gbKAG5294530.1 mitochondria fission 1 protein [Histoplasma capsul…
189	gi|2019174733|gb|KAG5292363.1|	9.38563e-06	1.03218e-05	9.90114e-06	6.21633e-06	8.68793e-06	3.56299e-06	7.19672e-06	6.13643e-06	6.52028e-06	4.10653e-06	7.20358e-05	10	GNAT family N-acetyltransferase [Histoplasma capsulatum G217B]
1345	gi|2019185456|gb|KAG5302973.1|	1.03064e-05	8.18903e-06	7.3366e-06		1.08363e-05	6.14905e-06	9.47732e-06	5.96999e-06		1.26938e-05	7.09585e-05	8	Y20 protein [Histoplasma capsulatum] : gi1999204318gbQSS71627.1 Y20 protein [Histoplasma capsulatum G186AR] : gi2019171942gbKAG5289595.1 Y20 protein [Histoplasma capsulatum G217B] : gi1999188995gbQSS56791.1 Y20 protein [Histoplasma capsulatum H88] : gi240279727gbEER43232.1 Y20 protein [Histoplasma capsulatum H143] : gi325092856gbEGC46166.1 conserved hypothetical protein [Histoplasma capsulatum H8…
266	gi|2019171404|gb|KAG5289057.1|	5.56976e-06	6.37237e-06	5.7301e-06	2.65517e-06	1.10085e-05	4.95366e-06	8.26875e-06	1.01812e-05	8.80141e-06	7.40117e-06	7.09421e-05	10	protein transporter SEC7 [Histoplasma capsulatum G217B]
1456	gi|2019175719|gb|KAG5293333.1|	6.95846e-06	8.80628e-06	8.18323e-06	1.26702e-05	1.34286e-05	4.39778e-07	1.10595e-05	4.32602e-06	4.99879e-06		7.08708e-05	9	DUF543 domain-containing protein [Histoplasma capsulatum] : gi2019175350gbKAG5292980.1 DUF543 domain-containing protein [Histoplasma capsulatum G217B] : gi154271570refXP_001536638.1 predicted protein [Histoplasma capsulatum NAm1] : gi1999207478gbQSS74784.1 DUF543 domain-containing protein [Histoplasma capsulatum G186AR] : gi150409308gbEDN04758.1 predicted protein [Histoplasma capsulatum NAm1]
324	gi|2019170579|gb|KAG5288244.1|	4.81122e-06	8.72148e-06	1.06603e-05	4.83216e-06	1.52141e-05	7.6931e-06	4.20056e-06			1.43931e-05	7.0526e-05	8	gamma-glutamyltranspeptidase [Histoplasma capsulatum G217B]
876	gi|2019177160|gb|KAG5294769.1|	5.6245e-06	6.2704e-06	7.90036e-06	6.60972e-06	6.76194e-06	1.26088e-05	6.38389e-06	5.08745e-06	6.63015e-06	6.11406e-06	6.99913e-05	10	H2A superfamily domain-containing protein [Histoplasma capsulatum G217B]
446	gi|2019174431|gb|KAG5292061.1|	4.41321e-06	4.7998e-06	7.10721e-06	2.94934e-05		5.8406e-06	4.85875e-06	5.74826e-06	7.45304e-06		6.97142e-05	8	siderophore transcription factor SreA [Histoplasma capsulatum G217B] : gi164685140gbABY66603.1 siderophore uptake regulator [Histoplasma capsulatum] : gi1407892565spB4XXY3.1SREA_AJECA RecName: Full=GATA-type transcription factor SRE1; AltName: Full=Siderophore uptake regulator SRE1
28	gi|2019176662|gb|KAG5294271.1|	6.53096e-06	6.77815e-06	1.03714e-05	9.70583e-06	9.32004e-06	5.07901e-06	7.2603e-06	6.42969e-06	6.63122e-06		6.81067e-05	9	FF domain-containing protein [Histoplasma capsulatum G217B]
1246	gi|2019174856|gb|KAG5292486.1|		2.76619e-05	5.82827e-06	5.42449e-06	5.01592e-06	6.54741e-06		5.00176e-06	6.05794e-06	6.12212e-06	6.76598e-05	8	eukaryotic translation initiation factor 2A [Histoplasma capsulatum G217B]
636	gi|2019172029|gb|KAG5289682.1|	6.63547e-06	6.56277e-06	1.02502e-05	2.55251e-06	1.04881e-05	5.4875e-06	6.99333e-06	7.04624e-06	7.24085e-06	4.03084e-06	6.72877e-05	10	calcium/calmodulin-dependent protein kinase [Histoplasma capsulatum G217B]
170	gi|2019171472|gb|KAG5289125.1|	1.15932e-05		5.48462e-06	1.20318e-05	6.98597e-06	4.71728e-06	2.20815e-06	1.39093e-05	7.93456e-06	2.34448e-06	6.72093e-05	9	pyrroline-5-carboxylate reductase [Histoplasma capsulatum G217B]
432	gi|2019177173|gb|KAG5294782.1|	5.83831e-06	7.12503e-06	5.31095e-06	3.90359e-06	8.94095e-06	1.32572e-05	5.97123e-06	5.17654e-06	5.09451e-06	6.18915e-06	6.68074e-05	10	nucleoporin Nup120 [Histoplasma capsulatum G217B]
325	gi|2019176557|gb|KAG5294166.1|	4.34228e-06	7.50385e-06	9.23745e-06	1.05534e-05	6.17349e-06	6.37758e-06	5.50505e-06	4.56215e-06	8.12077e-06	4.03162e-06	6.64076e-05	10	telomere silencing protein Zds1 [Histoplasma capsulatum G217B]
697	gi|2019179972|gb|KAG5297554.1|	7.35235e-06	9.00878e-06	6.62572e-06	6.21666e-06	1.04322e-05	5.31706e-06	6.72228e-06	8.37797e-06	6.32013e-06		6.63732e-05	9	methionine aminopeptidase [Histoplasma capsulatum G217B]
980	gi|2019180917|gb|KAG5298499.1|	6.84737e-06	8.68457e-06	5.33067e-06	6.95758e-06	5.17681e-06	4.97838e-06	7.22879e-06	5.37705e-06	6.83035e-06	8.88721e-06	6.62988e-05	10	Wbp11 superfamily domain-containing protein [Histoplasma capsulatum G217B]
1138	gi|2019174413|gb|KAG5292043.1|	8.21325e-06	1.18286e-05	6.74962e-06	9.37743e-06		7.39963e-06	7.33343e-06	7.36713e-06	7.87256e-06		6.61416e-05	8	rho-GDP dissociation inhibitor [Histoplasma capsulatum G217B] : gi2019187327gbKAG5304844.1 rho-GDP dissociation inhibitor [Histoplasma capsulatum] : gi1999208497gbQSS75803.1 rho-GDP dissociation inhibitor [Histoplasma capsulatum G186AR] : gi1999185807gbQSS53605.1 rho-GDP dissociation inhibitor [Histoplasma capsulatum H88]
1446	gi|2019184782|gb|KAG5302331.1|	9.01553e-06	6.22215e-06	6.09052e-06	5.26215e-06	8.14185e-06	5.34933e-06	6.62322e-06	5.48059e-06	4.42479e-06	9.28785e-06	6.5898e-05	10	hypothetical protein I7I48_02645 [Histoplasma capsulatum G217B]
437	gi|2019171711|gb|KAG5289364.1|	1.0364e-05		1.08681e-05		1.17986e-05		1.26713e-05	9.11014e-06		1.09147e-05	6.57268e-05	6	double-strand-break repair protein rad21 [Histoplasma capsulatum G217B]
1640	gi|2019184742|gb|KAG5302291.1|	7.51183e-06	8.63926e-06	7.44959e-06	9.90386e-06	7.29366e-06	5.30326e-06		1.01045e-05	6.3934e-06	2.85141e-06	6.54508e-05	9	SBDS superfamily domain-containing protein [Histoplasma capsulatum G217B]
438	gi|2019174734|gb|KAG5292364.1|	7.75417e-06	6.10721e-06	8.74139e-06	6.05638e-06		2.0008e-05	6.91175e-06		9.80474e-06		6.53837e-05	7	palmitoyl-protein thioesterase [Histoplasma capsulatum G217B]
487	gi|2019183514|gb|KAG5301063.1|	1.05802e-05	9.53884e-06	6.54683e-06	4.52672e-06	8.02157e-06	2.36679e-06	4.61455e-06	5.22903e-06	1.00074e-05	3.40261e-06	6.48346e-05	10	polymerase [Histoplasma capsulatum G217B]
1674	gi|2019183835|gb|KAG5301384.1|		8.76804e-06	9.18535e-06	8.50349e-06	1.01991e-05		5.44678e-06	7.35821e-06	6.22677e-06	8.84754e-06	6.45352e-05	8	pinin/SDK/memA domain-containing protein [Histoplasma capsulatum G217B]
513	gi|2019183329|gb|KAG5300878.1|	1.18039e-05	1.008e-05	9.00359e-06		1.099e-05		9.01373e-06	5.71071e-06	7.58404e-06		6.4186e-05	7	small nuclear ribonucleoprotein U [Histoplasma capsulatum G217B]
365	gi|1999190893|gb|QSS58485.1|	7.12075e-06	7.18532e-06	6.48e-06	4.28268e-06	1.16054e-05	4.27404e-06	5.01443e-06	7.13207e-06	5.81645e-06	3.45225e-06	6.23634e-05	10	small G-protein GPA1 [Histoplasma capsulatum] : gi240277164gbEER40673.1 small G-protein GPA1 [Histoplasma capsulatum H143] : gi325093986gbEGC47296.1 small G-protein GPA1 [Histoplasma capsulatum H88] : gi2019174286gbKAG5291916.1 guanine nucleotide-binding protein alpha subunit [Histoplasma capsulatum G217B] : gi1999185671gbQSS53469.1 small G-protein GPA1 [Histoplasma capsulatum H88] : gi154285802r…
1170	gi|2019175026|gb|KAG5292656.1|	7.08133e-06	6.02548e-06	8.36716e-06	5.81824e-06	8.80239e-06	4.26014e-06	4.3428e-06	6.1783e-06	6.4748e-06	4.95475e-06	6.23054e-05	10	ubiquitin-specific protease [Histoplasma capsulatum G217B]
50	gi|225560116|gb|EEH08398.1|	6.34642e-06	1.26672e-05		6.91864e-06		7.68545e-06	8.68763e-06	9.06932e-06	4.80674e-06	6.06135e-06	6.22428e-05	8	predicted protein [Histoplasma capsulatum G186AR]
981	gi|2019185110|gb|KAG5302627.1|	1.03941e-05		7.18583e-06		5.68341e-06	5.54377e-06	6.37354e-06	9.23144e-06	8.49542e-06	8.60613e-06	6.15136e-05	8	putative extensin, Rxt3 and LCCL domain-containing protein [Histoplasma capsulatum] : gi1999204663gbQSS71972.1 putative extensin, Rxt3 and LCCL domain-containing protein [Histoplasma capsulatum G186AR] : gi225563253gbEEH11532.1 conserved hypothetical protein [Histoplasma capsulatum G186AR]
866	gi|2019170245|gb|KAG5287910.1|	7.85353e-06	4.82844e-06	9.02197e-06	5.18798e-06	3.52629e-06		6.32844e-06	7.72994e-06	6.35934e-06	1.06147e-05	6.14506e-05	9	E3 ubiquitin-protein ligase bre1 [Histoplasma capsulatum G217B]
1641	gi|2019177313|gb|KAG5294922.1|	5.58436e-06	3.94506e-06	4.22126e-06	9.48667e-06	5.15152e-06	6.35525e-06	5.78225e-06	5.19756e-06	6.91634e-06	8.55011e-06	6.11904e-05	10	U1 zinc finger domain-containing protein [Histoplasma capsulatum G217B]
1478	gi|2019174850|gb|KAG5292480.1|	6.21957e-06	8.87668e-06	7.08466e-06	6.97769e-06	8.51762e-06	5.44522e-06	4.43965e-06	4.12343e-06	4.67077e-06	4.16664e-06	6.05219e-05	10	DASH_Spc34 superfamily domain-containing protein [Histoplasma capsulatum G217B]
1012	gi|2019180594|gb|KAG5298176.1|	7.24191e-06	9.18275e-06	5.82977e-06	4.88539e-06	5.57174e-06	4.95303e-06	6.7896e-06	5.14272e-06	5.62265e-06	4.37121e-06	5.95908e-05	10	calponin homology domain-containing protein [Histoplasma capsulatum G217B]
1417	gi|2019177209|gb|KAG5294818.1|	4.34379e-06	6.95262e-06	1.22033e-05	5.16892e-06	4.84466e-06		5.72644e-06	1.49666e-05		5.09077e-06	5.92971e-05	8	pre-mRNA-processing factor 31 [Histoplasma capsulatum G217B]
414	gi|2019182991|gb|KAG5300540.1|	8.38561e-06	6.82761e-06	6.24322e-06	6.55111e-06	8.61869e-06	4.30181e-06	5.45577e-06	4.07462e-06	4.49252e-06	3.72005e-06	5.8671e-05	10	alpha-crystallin domain-containing protein [Histoplasma capsulatum G217B]
308	gi|2019172050|gb|KAG5289703.1|	6.58213e-06	9.61998e-06	6.3789e-06		1.08288e-05		4.2515e-06	7.67641e-06	6.3944e-06	6.8567e-06	5.85888e-05	8	DUF2413 domain-containing protein [Histoplasma capsulatum G217B]
1257	gi|2019180555|gb|KAG5298137.1|	4.19416e-06	6.54759e-06	4.57817e-06	7.15639e-06	4.47291e-06	4.86772e-06	8.49077e-06	4.91244e-06	5.28796e-06	8.03245e-06	5.85406e-05	10	prefoldin superfamily domain-containing protein [Histoplasma capsulatum G217B]
1851	gi|2019184360|gb|KAG5301909.1|	5.7661e-06	9.79425e-06	7.7523e-06	4.94647e-06	5.02357e-06	3.09191e-06	5.90698e-06	3.54456e-06	5.97383e-06	6.05206e-06	5.7852e-05	10	SNARE Ykt6 [Histoplasma capsulatum G217B]
643	gi|2019183504|gb|KAG5301053.1|	6.90589e-06	5.68214e-06	6.89348e-06	5.77163e-06	5.00433e-06	4.43005e-06	6.37235e-06	5.75488e-06	6.37917e-06	4.18777e-06	5.73817e-05	10	beta-glucosidase, mycelia-enriched transcript [Histoplasma capsulatum G217B]
1371	gi|2019174043|gb|KAG5291673.1|	3.50031e-06	9.98992e-06	3.16874e-06		1.29012e-05	7.64034e-06	5.95083e-06	5.87426e-06	2.33948e-06	5.28844e-06	5.66536e-05	9	hypothetical protein I7I48_03545 [Histoplasma capsulatum G217B]
1675	gi|225563318|gb|EEH11597.1|	7.59217e-06	7.67878e-06	6.64178e-06	4.36798e-06	8.67425e-06		5.38456e-06	4.78854e-06	6.06352e-06	5.19865e-06	5.63902e-05	9	conserved hypothetical protein [Histoplasma capsulatum G186AR]
521	gi|2019179037|gb|KAG5296619.1|	5.63567e-06	6.08296e-06	4.90343e-06	5.18713e-06	5.34375e-06	4.0495e-06	4.72206e-06		1.32658e-05	7.03261e-06	5.62229e-05	9	serine/threonine protein kinase ppk18/RIM15 [Histoplasma capsulatum G217B]
1499	gi|225563153|gb|EEH11432.1|	8.70725e-06	1.03014e-05		5.98507e-06	8.83002e-06	5.59409e-06	7.06146e-06		5.93761e-06	3.46475e-06	5.58817e-05	8	coatomer zeta subunit [Histoplasma capsulatum G186AR] : gi2019171685gbKAG5289338.1 coatomer zeta subunit [Histoplasma capsulatum G217B] : gi1999204565gbQSS71874.1 coatomer zeta subunit [Histoplasma capsulatum G186AR] : gi1999189244gbQSS57040.1 coatomer zeta subunit [Histoplasma capsulatum H88] : gi325093108gbEGC46418.1 coatomer zeta subunit [Histoplasma capsulatum H88] : gi2019185208gbKAG5302725.…
483	gi|2019174063|gb|KAG5291693.1|	6.21269e-06	6.20377e-06	1.00968e-05	7.7982e-06	5.45375e-06	4.72808e-06	4.54262e-06	3.05441e-06	3.97337e-06	3.40377e-06	5.54675e-05	10	hypothetical protein I7I48_03569 [Histoplasma capsulatum G217B]
611	gi|2019174281|gb|KAG5291911.1|			9.77041e-06	8.161e-06	8.67845e-06	5.33142e-06		8.53147e-06	9.68833e-06	4.13907e-06	5.43002e-05	7	ubiquitin homeostasis protein lub1 [Histoplasma capsulatum G217B]
1881	gi|1999205260|gb|QSS72568.1|	4.42006e-06	3.97863e-06	1.04358e-05	5.20194e-06	3.9058e-06	5.93104e-06	1.82653e-06	3.65642e-06	8.95513e-06	5.68396e-06	5.39953e-05	10	BAR domain-containing protein [Histoplasma capsulatum G186AR] : gi1999187840gbQSS55637.1 BAR domain-containing protein [Histoplasma capsulatum H88] : gi2019172993gbKAG5290640.1 BAR domain-containing protein [Histoplasma capsulatum] : gi225562102gbEEH10382.1 BAR domain-containing protein [Histoplasma capsulatum G186AR] : gi325091547gbEGC44857.1 reduced viability upon starvation protein [Histoplasm…
1827	gi|225558112|gb|EEH06397.1|	3.86565e-06	4.72422e-06	5.89277e-06	5.80296e-06	6.32866e-06	5.23954e-06	5.52527e-06	4.81326e-06	4.73676e-06	6.97259e-06	5.39017e-05	10	predicted protein [Histoplasma capsulatum G186AR]
520	gi|2019184115|gb|KAG5301664.1|	5.37419e-06	6.28782e-06	6.3652e-06	7.14527e-06	4.63157e-06	3.94199e-06	4.85717e-06	5.86234e-06	5.10155e-06	3.96838e-06	5.35355e-05	10	chromosome segregation protein (Pcs1) [Histoplasma capsulatum G217B]
1004	gi|2019179303|gb|KAG5296885.1|	6.0496e-06	1.0619e-05		3.47655e-06	8.00603e-06			3.24769e-06	3.35183e-06	1.84456e-05	5.31962e-05	7	protein kinase [Histoplasma capsulatum G217B]
1357	gi|2019181040|gb|KAG5298622.1|	8.06902e-06	8.02954e-06	4.07292e-06	8.33709e-06	6.36903e-06		5.95513e-06	4.08332e-06	7.91866e-06		5.28347e-05	8	spindle assembly checkpoint protein SLDB [Histoplasma capsulatum G217B]
1553	gi|2019179796|gb|KAG5297378.1|	9.39204e-06		7.82311e-06	5.09072e-06	9.0695e-06		5.24608e-06	4.03036e-06	6.03106e-06	6.0029e-06	5.26858e-05	8	methyltransferase [Histoplasma capsulatum G217B]
1817	gi|1999188994|gb|QSS56790.1|	3.00632e-06	8.36947e-06	6.28893e-06	5.58758e-06	8.52832e-06	1.66202e-06	2.07872e-06	4.19167e-06	3.05193e-06	9.57178e-06	5.23367e-05	10	mRNA 3'-end-processing protein yth1 [Histoplasma capsulatum H88] : gi154280180refXP_001540903.1 conserved hypothetical protein [Histoplasma capsulatum NAm1] : gi225562900gbEEH11179.1 mRNA 3'-end-processing protein yth1 [Histoplasma capsulatum G186AR] : gi1999204316gbQSS71625.1 mRNA 3'-end-processing protein yth1 [Histoplasma capsulatum G186AR] : gi1999194231gbQSS61651.1 mRNA 3'-end-processing pro…
1713	gi|2019176692|gb|KAG5294301.1|	4.20309e-06	5.06675e-06	6.44032e-06	5.74175e-06	5.01547e-06	3.41182e-06	6.75231e-06	4.40634e-06	5.22329e-06	5.87142e-06	5.21326e-05	10	CCR4-NOT core complex subunit Not4 [Histoplasma capsulatum G217B]
1697	gi|225559348|gb|EEH07631.1|	4.72519e-06	6.89237e-06	5.67367e-06	3.89527e-06	5.79378e-06	5.90579e-06	5.44762e-06	5.36449e-06	4.72016e-06	3.22253e-06	5.16409e-05	10	conserved hypothetical protein [Histoplasma capsulatum G186AR] : gi1999184051gbQSS51850.1 small GTPase [Histoplasma capsulatum H88] : gi325088420gbEGC41730.1 small GTPase [Histoplasma capsulatum H88] : gi1999202514gbQSS69824.1 small GTPase [Histoplasma capsulatum G186AR] : gi2019186709gbKAG5304226.1 small GTPase [Histoplasma capsulatum] : gi240282280gbEER45783.1 small GTPase [Histoplasma capsulat…
1434	gi|2019180228|gb|KAG5297810.1|	8.21526e-06	8.4337e-06	5.92471e-06	3.85276e-06	6.85941e-06	2.56092e-06	4.85847e-06	2.19033e-06	3.65306e-06	4.0441e-06	5.05927e-05	10	nuclear pore complex protein An-Nup82 [Histoplasma capsulatum G217B]
518	gi|2019176808|gb|KAG5294417.1|	4.46011e-06	7.61298e-06	5.01444e-06		3.86515e-06		6.08183e-06	5.59628e-06	1.52836e-05	2.54023e-06	5.04546e-05	8	DUF21 and CBS domain-containing protein [Histoplasma capsulatum G217B]
662	gi|2019172391|gb|KAG5290044.1|	6.36844e-06	1.02361e-05	7.46148e-06		9.5209e-06	2.37604e-06		4.04671e-06	1.03401e-05		5.03497e-05	7	activator 1 41 kDa subunit [Histoplasma capsulatum G217B]
1451	gi|2019180722|gb|KAG5298304.1|	6.42998e-06	6.25879e-06	1.19352e-05	4.49011e-06	7.08151e-06	1.13172e-06	4.44438e-06	1.97864e-06	2.05811e-06	4.33472e-06	5.01432e-05	10	ThiJ/PfpI family protein [Histoplasma capsulatum G217B]
694	gi|2019174676|gb|KAG5292306.1|	7.13517e-06		5.47412e-06	8.04596e-06		8.47724e-06		9.91822e-06	1.01501e-05		4.92008e-05	6	UV-damaged DNA binding protein [Histoplasma capsulatum G217B]
200	gi|2019174119|gb|KAG5291749.1|	5.37607e-06	4.02308e-06	4.16489e-06	5.56111e-06	4.97879e-06	4.73152e-06	6.82671e-06	5.02741e-06	5.26956e-06	2.85919e-06	4.88183e-05	10	UBA/TS-N domain-containing protein [Histoplasma capsulatum G217B]
1105	gi|2019179081|gb|KAG5296663.1|	4.86026e-06	4.15115e-06	5.64987e-06	4.89181e-06	3.34918e-06	5.32477e-06	2.94201e-06	3.44634e-06	7.12259e-06	5.95206e-06	4.769e-05	10	mRNA 3'-end-processing protein rna14 [Histoplasma capsulatum G217B]
707	gi|2019174956|gb|KAG5292586.1|	4.05163e-06	6.26621e-06	5.81454e-06	5.32805e-06	6.57654e-06	4.45837e-06	2.16364e-06	4.13138e-06	4.45953e-06	3.999e-06	4.72489e-05	10	signal recognition particle protein [Histoplasma capsulatum G217B]
40	gi|2019172442|gb|KAG5290095.1|	7.09013e-06	9.92112e-06	5.17784e-06	5.90341e-06		4.79442e-06	2.77411e-06	2.83197e-06	4.74894e-06	3.79309e-06	4.7035e-05	9	metallopeptidase [Histoplasma capsulatum G217B]
972	gi|2019174026|gb|KAG5291656.1|	5.79445e-06	7.12873e-06	5.39443e-06	5.27616e-06	3.80954e-06	3.48033e-06	4.30657e-06	4.50148e-06	4.21383e-06	2.19645e-06	4.6102e-05	10	hypothetical protein I7I48_03524 [Histoplasma capsulatum G217B]
990	gi|2019181015|gb|KAG5298597.1|	4.69314e-06	5.85808e-06	6.9158e-06	3.91079e-06	6.78891e-06	5.22884e-06	6.40477e-06	6.27173e-06			4.60721e-05	8	proteasome Inhibitor PI31 superfamily domain-containing protein [Histoplasma capsulatum G217B]
1362	gi|2019174654|gb|KAG5292284.1|	4.48693e-06	4.96854e-06	5.46902e-06	5.71685e-06	2.4113e-06	5.26375e-06	4.83534e-06	6.41176e-06	5.15742e-06	1.29275e-06	4.60137e-05	10	high-affinity permease for basic amino acids [Histoplasma capsulatum G217B]
242	gi|2019174131|gb|KAG5291761.1|	4.1234e-06	5.0429e-06	5.93027e-06	5.61903e-06	6.76753e-06	3.05974e-06	3.394e-06	3.03992e-06	4.29651e-06	4.58542e-06	4.58587e-05	10	clock-controlled protein 8 [Histoplasma capsulatum G217B]
1682	gi|2019172381|gb|KAG5290034.1|	3.80944e-06	3.91033e-06	6.11036e-06	4.93297e-06	4.84685e-06	4.49818e-06	6.84923e-06	4.04857e-06	3.72711e-06	2.50076e-06	4.52338e-05	10	DUF2406 superfamily domain-containing protein [Histoplasma capsulatum G217B]
309	gi|2019171806|gb|KAG5289459.1|	2.27608e-06	3.25628e-06	1.34719e-05	5.17989e-06	4.23939e-06		1.98985e-06		4.26797e-06	1.00206e-05	4.4702e-05	8	plasma membrane phosphatase required for sodium stress response [Histoplasma capsulatum G217B]
1191	gi|2019177223|gb|KAG5294832.1|	4.94832e-06	8.27667e-06	6.84721e-06	2.62664e-06	5.264e-06		6.92525e-06	5.60944e-06		4.16037e-06	4.46579e-05	8	pre-mRNA-processing ATP-dependent RNA helicase PRP5 [Histoplasma capsulatum G217B]
995	gi|2019184487|gb|KAG5302036.1|	5.86846e-06	5.54795e-06	5.69086e-06	4.83151e-06	5.73048e-06	2.63636e-06	3.86181e-06		3.4468e-06	6.69356e-06	4.43078e-05	9	carbonic anhydrase [Histoplasma capsulatum G217B]
656	gi|2019170626|gb|KAG5288291.1|	4.9521e-06	7.55708e-06	4.67143e-06	4.55861e-06	7.13538e-06		2.64396e-06	4.58119e-06	4.59377e-06	3.59944e-06	4.4293e-05	9	C2H2 finger domain-containing protein [Histoplasma capsulatum G217B]
1537	gi|2019180733|gb|KAG5298315.1|	4.44295e-06	9.64709e-06	3.93806e-06		8.58714e-06	3.69117e-06	3.95504e-06	5.72808e-06	2.17622e-06	1.74653e-06	4.39123e-05	9	acyl-CoA oxidase [Histoplasma capsulatum G217B]
369	gi|2019171727|gb|KAG5289380.1|	4.69668e-06	2.86451e-06	5.26491e-06	4.62175e-06	5.72308e-06	4.30672e-06	3.18457e-06	3.41758e-06	3.38307e-06	5.99612e-06	4.3459e-05	10	TFIIIC_sub6 superfamily domain-containing protein [Histoplasma capsulatum G217B]
355	gi|2019184002|gb|KAG5301551.1|	2.43572e-06	5.38188e-06	5.14931e-06	4.80453e-06	6.35152e-06		4.71705e-06	4.09961e-06	4.41051e-06	6.08762e-06	4.34377e-05	9	C2H2 transcription factor [Histoplasma capsulatum G217B]
1290	gi|2019180267|gb|KAG5297849.1|	6.48186e-06	7.73635e-06			8.58441e-06		5.34501e-06	7.28264e-06	4.61978e-06	2.98038e-06	4.30304e-05	7	GDSL Lipase/Acylhydrolase [Histoplasma capsulatum G217B]
1071	gi|2019183537|gb|KAG5301086.1|	3.8048e-06	5.84035e-06	3.71234e-06	3.08471e-06	3.42144e-06	4.09474e-06	4.37485e-06	4.21118e-06	4.02591e-06	6.09948e-06	4.26698e-05	10	CNH domain-containing protein [Histoplasma capsulatum G217B]
867	gi|2019172419|gb|KAG5290072.1|	3.08959e-06	3.13553e-06	5.1609e-06	5.9806e-06	6.00946e-06	3.56822e-06	2.15596e-06	6.45451e-06	1.99794e-06	4.96878e-06	4.25215e-05	10	putative NuA4 histone acetyltransferase complex subunit [Histoplasma capsulatum G217B]
678	gi|2019172054|gb|KAG5289707.1|	2.73611e-06	5.14893e-06	1.27403e-06	5.54938e-06	6.99813e-06	4.39746e-06	5.62337e-06	2.99517e-06	3.3938e-06	3.81073e-06	4.19271e-05	10	GPI anchored serine-threonine rich protein [Histoplasma capsulatum G217B]
1184	gi|2019180474|gb|KAG5298056.1|	5.90977e-06		8.32328e-06	3.19157e-06	5.62227e-06	6.17434e-06	3.65903e-06	3.56752e-06	5.27215e-06		4.17199e-05	8	nucleoporin Nup157/170 [Histoplasma capsulatum G217B]
1193	gi|2019174212|gb|KAG5291842.1|	3.65281e-06	9.96865e-06	3.72934e-06	5.01873e-06	4.23013e-06	2.88441e-06	3.56816e-06		3.44039e-06	4.61319e-06	4.11058e-05	9	endo-beta-1,3-glucanase [Histoplasma capsulatum G217B]
504	gi|2019177759|gb|KAG5295368.1|	4.48451e-06	5.63223e-06	4.80599e-06	2.5984e-06	5.71867e-06	3.5894e-06	5.01939e-06	4.89383e-06	4.07809e-06		4.08205e-05	9	AT hook domain-containing protein [Histoplasma capsulatum G217B]
725	gi|2019183963|gb|KAG5301512.1|	5.47834e-06	5.27773e-06	4.03967e-06	5.29719e-06	3.76869e-06	3.61457e-06	4.15717e-06	4.47428e-06	4.67674e-06		4.07844e-05	9	type I ribosomal protein arginine N-methytransferase Rmt3 [Histoplasma capsulatum G217B]
523	gi|2019172507|gb|KAG5290160.1|	6.89379e-06	9.00601e-06	5.07965e-06		7.3659e-06		4.20846e-06	4.14499e-06	3.75472e-06		4.04535e-05	7	proteasome component PUP3 [Histoplasma capsulatum G217B] : gi1999203763gbQSS71072.1 proteasome component PUP3 [Histoplasma capsulatum G186AR] : gi2019170835gbKAG5288497.1 proteasome component PUP3 [Histoplasma capsulatum] : gi154279074refXP_001540350.1 proteasome component PUP3 [Histoplasma capsulatum NAm1] : gi150412293gbEDN07680.1 proteasome component PUP3 [Histoplasma capsulatum NAm1] : gi1999…
1786	gi|1999186287|gb|QSS54085.1|	5.55797e-06	2.79103e-06	3.89173e-06		1.27352e-05	3.49824e-06	2.97546e-06	2.33741e-06	3.23281e-06	3.35332e-06	4.03731e-05	9	ubiquitin-conjugating enzyme E2 [Histoplasma capsulatum H88] : gi154286836refXP_001544213.1 ubiquitin-conjugating enzyme E2-16 kDa [Histoplasma capsulatum NAm1] : gi150407854gbEDN03395.1 ubiquitin-conjugating enzyme E2-16 kDa [Histoplasma capsulatum NAm1] : gi2019174865gbKAG5292495.1 ubiquitin-conjugating enzyme E2-16 kDa [Histoplasma capsulatum G217B] : gi2019176205gbKAG5293819.1 ubiquitin-conju…
1886	gi|2019179379|gb|KAG5296961.1|	2.14845e-06	4.97127e-06	4.2692e-06	2.15394e-06	8.46572e-06	1.37024e-06	2.65512e-06	3.82311e-06	5.13995e-06	4.2327e-06	3.92297e-05	10	hypothetical protein I7I48_05938 [Histoplasma capsulatum G217B]
16	gi|2019177059|gb|KAG5294668.1|	4.26379e-06	4.63254e-06	4.60936e-06	2.72484e-06	4.76153e-06	2.47252e-06	2.25787e-06	4.50621e-06	3.49344e-06	5.44618e-06	3.91683e-05	10	phospholipase D1 [Histoplasma capsulatum G217B]
1223	gi|2019180357|gb|KAG5297939.1|	4.05506e-06		5.00856e-06	1.68954e-05		2.44181e-06	2.26505e-06		2.54262e-06	4.76763e-06	3.79761e-05	7	nucleolar protein 16 [Histoplasma capsulatum G217B]
850	gi|2019181086|gb|KAG5298668.1|	2.98638e-06	2.95942e-06	4.40698e-06	5.27592e-06	4.92105e-06	3.05961e-06	3.00547e-06	3.48431e-06	5.33265e-06	2.33827e-06	3.77701e-05	10	MYB DNA-binding domain-containing protein [Histoplasma capsulatum G217B]
114	gi|2019169270|gb|KAG5286943.1|	4.12991e-06	6.35472e-06	6.20386e-06	4.84539e-06	2.40123e-06	1.75164e-06	4.35386e-06	3.34906e-06	3.44558e-06	8.0933e-07	3.76446e-05	10	ferrochelatase [Histoplasma capsulatum G217B]
1186	gi|2019170648|gb|KAG5288313.1|	1.78495e-06		2.73757e-06	1.07777e-05	1.19896e-06	5.64054e-06	4.7358e-06	5.19033e-06	2.40224e-06	3.07311e-06	3.75412e-05	9	hypothetical protein I7I48_10518 [Histoplasma capsulatum G217B]
676	gi|2019184135|gb|KAG5301684.1|	4.98122e-06		4.77625e-06	3.15248e-06	4.7291e-06	4.08094e-06	4.23167e-06	4.31738e-06	3.213e-06	3.63369e-06	3.71157e-05	9	VPS9 domain-containing protein [Histoplasma capsulatum G217B]
721	gi|2019174345|gb|KAG5291975.1|			6.71992e-06	4.98548e-06	5.49811e-06		3.89037e-06	5.25104e-06	5.02934e-06	5.43602e-06	3.68103e-05	7	bromodomain-containing protein [Histoplasma capsulatum G217B]
874	gi|2019180954|gb|KAG5298536.1|	2.97527e-06	4.27673e-06	2.55112e-06	2.36963e-06	4.55805e-06	3.09258e-06	5.15341e-06	4.21847e-06	2.44793e-06	5.0192e-06	3.66624e-05	10	GATA transcriptional activator AreA [Histoplasma capsulatum G217B]
1038	gi|2019179057|gb|KAG5296639.1|	7.29467e-06	2.40193e-06	6.37575e-07		3.174e-06	1.62116e-05			1.15187e-06	5.73651e-06	3.66082e-05	7	peroxisomal biogenesis factor 6 [Histoplasma capsulatum G217B]
729	gi|2019171961|gb|KAG5289614.1|		3.67058e-06	8.2257e-06	4.70826e-06		3.17059e-06	3.61445e-06	3.51776e-06	2.70397e-06	6.72455e-06	3.63359e-05	8	periodic tryptophan protein [Histoplasma capsulatum G217B]
1836	gi|1999202911|gb|QSS70221.1|	3.57797e-06	5.18933e-06	3.19265e-06	3.17432e-06	4.33555e-06	3.21265e-06	1.87521e-06	2.96498e-06	3.44307e-06	5.07384e-06	3.60396e-05	10	RGS domain-containing protein [Histoplasma capsulatum G186AR] : gi2019187106gbKAG5304623.1 RGS domain-containing protein [Histoplasma capsulatum] : gi2019180656gbKAG5298238.1 RGS domain-containing protein [Histoplasma capsulatum G217B] : gi325088025gbEGC41335.1 RGS domain-containing protein [Histoplasma capsulatum H88] : gi1999184450gbQSS52249.1 RGS domain-containing protein [Histoplasma capsulat…
1837	gi|2019179222|gb|KAG5296804.1|		5.75569e-06	3.9447e-06	5.59124e-06	5.06476e-07	2.60392e-06	2.86013e-06	8.7389e-07	2.86385e-06	1.04032e-05	3.54031e-05	9	hypothetical protein I7I48_05736 [Histoplasma capsulatum G217B]
514	gi|2019184466|gb|KAG5302015.1|	3.56617e-06	4.57975e-06	3.66099e-06	2.85609e-06	4.51308e-06	2.75725e-06	2.90838e-06	3.81325e-06	2.89673e-06	3.54525e-06	3.50969e-05	10	hypothetical protein I7I48_02214 [Histoplasma capsulatum G217B]
363	gi|2019175262|gb|KAG5292892.1|	3.36926e-06	3.65043e-06	3.22274e-06	3.06497e-06	3.15976e-06	2.70674e-06	4.16576e-06	3.16301e-06	3.96955e-06	4.5969e-06	3.50691e-05	10	hypothetical protein I7I48_05119 [Histoplasma capsulatum G217B]
1237	gi|2019180124|gb|KAG5297706.1|	7.44156e-06	4.38582e-06	4.22135e-06	1.93926e-06	4.11932e-06	3.49602e-06	3.87869e-06	2.98791e-06		2.04041e-06	3.45103e-05	9	TipA protein [Histoplasma capsulatum G217B]
1233	gi|2019174650|gb|KAG5292280.1|	3.76355e-06	3.43061e-06	2.69342e-06	4.57345e-06	3.45217e-06	2.31636e-06	2.83174e-06	3.66007e-06	4.42254e-06	3.3273e-06	3.44712e-05	10	multidrug and toxin extrusion protein [Histoplasma capsulatum G217B]
379	gi|2019172576|gb|KAG5290229.1|	4.61949e-06	2.62133e-06	5.86918e-06			4.73636e-06		6.20237e-06	6.28734e-06	4.09644e-06	3.44325e-05	7	RNA binding domain-containing protein [Histoplasma capsulatum G217B]
604	gi|2019174156|gb|KAG5291786.1|	4.47238e-06	3.70245e-06	3.00917e-06		4.83837e-06	4.60275e-06	3.1938e-06	5.01556e-06	3.63946e-06	1.56009e-06	3.4034e-05	9	DUF1620 domain-containing protein [Histoplasma capsulatum G217B]
67	gi|2019179221|gb|KAG5296803.1|		1.41005e-06	2.55826e-06	2.12574e-06	2.14002e-05			2.26583e-06	2.71685e-06	1.49919e-06	3.39761e-05	7	peroxin 14 [Histoplasma capsulatum G217B]
810	gi|2019172210|gb|KAG5289863.1|	1.70686e-06	2.08406e-06	1.99102e-06	1.42339e-06		1.60214e-05	1.56819e-06	2.65551e-06	1.91132e-06	4.18612e-06	3.35479e-05	9	integral membrane protein [Histoplasma capsulatum G217B]
997	gi|2019179227|gb|KAG5296809.1|	3.15729e-06	3.54355e-06	3.29086e-06	2.1237e-06	5.12228e-06	2.11567e-06	2.97329e-06	4.39297e-06	5.58454e-06	1.15457e-06	3.34587e-05	10	3'-5' exoribonuclease [Histoplasma capsulatum G217B]
702	gi|2019174417|gb|KAG5292047.1|	5.65695e-06	4.35315e-06	3.14695e-06	4.38929e-06	2.05136e-06	3.26702e-06	1.43404e-06	4.69835e-06	3.63636e-06	7.5436e-07	3.33878e-05	10	translation initiation factor eIF-2B alpha subunit [Histoplasma capsulatum G217B]
1583	gi|2019174337|gb|KAG5291967.1|	3.19654e-06	2.61258e-06	4.8016e-06	3.43105e-06	3.45408e-06	1.55543e-06	4.05592e-06	3.51828e-06	4.52779e-06	1.98491e-06	3.31382e-05	10	vacuolar sorting-associated protein [Histoplasma capsulatum G217B]
1228	gi|2019177308|gb|KAG5294917.1|	2.29023e-06	1.1476e-06	9.99651e-06		7.84531e-07	8.75311e-06	8.87036e-07	6.98295e-06	1.87585e-06		3.27178e-05	8	NMDA receptor-regulated gene 1 protein [Histoplasma capsulatum G217B]
747	gi|2019169361|gb|KAG5287034.1|	4.42151e-06	4.64876e-06	2.36382e-06	4.07021e-06	5.59501e-06	4.75187e-06	2.94435e-06		2.12398e-06	1.40091e-06	3.23204e-05	9	tetratricopeptide repeat domain-containing protein [Histoplasma capsulatum G217B]
1361	gi|2019177309|gb|KAG5294918.1|	3.95503e-06	3.86685e-06	6.03496e-06	3.6673e-06	4.53988e-06	2.87338e-06	2.82535e-06	2.27169e-06	1.95942e-06		3.19939e-05	9	TIM complex component Tim54 [Histoplasma capsulatum G217B]
1716	gi|2019169345|gb|KAG5287018.1|	2.56133e-06	3.14873e-06	2.7158e-06	2.66841e-06	4.85337e-06	2.52055e-06	2.41508e-06	2.52755e-06	2.47168e-06	6.02121e-06	3.19037e-05	10	calcium/calmodulin-dependent protein kinase [Histoplasma capsulatum G217B]
762	gi|325095491|gb|EGC48801.1|	2.62966e-06	5.10302e-06	4.5766e-06	6.4463e-07	4.82398e-06	4.24326e-06	3.66766e-06		5.2488e-06	5.32448e-07	3.14701e-05	9	conserved hypothetical protein [Histoplasma capsulatum H88] : gi240274126gbEER37644.1 conserved hypothetical protein [Histoplasma capsulatum H143]
1348	gi|2019179148|gb|KAG5296730.1|	7.13511e-06	4.46531e-06			3.76355e-06	5.51627e-06	5.47521e-06	2.71822e-06		2.24863e-06	3.13223e-05	7	hypothetical protein I7I48_05645 [Histoplasma capsulatum G217B]
1688	gi|2019175389|gb|KAG5293019.1|	8.68939e-07	1.19237e-06		2.35909e-05			1.88205e-06	1.27391e-06	1.97104e-06	4.49417e-07	3.12286e-05	7	adrenoleukodystrophy protein [Histoplasma capsulatum G217B]
735	gi|2019183464|gb|KAG5301013.1|	4.80565e-06		3.30111e-06	5.06824e-06	4.32312e-06	7.79308e-06	1.32013e-06		2.29728e-06	2.08395e-06	3.09926e-05	8	peroxisomal targeting signal-1 receptor [Histoplasma capsulatum G217B]
1804	gi|2019172049|gb|KAG5289702.1|	2.73771e-06	4.12766e-06	1.69538e-06	2.55102e-06	6.99185e-06	2.8138e-06	3.13954e-06	2.57525e-06	3.24507e-06	1.09344e-06	3.09707e-05	10	4-carboxymuconolactone decarboxylase [Histoplasma capsulatum G217B]
393	gi|2019180173|gb|KAG5297755.1|	1.52738e-06	4.11808e-06	5.61699e-06		3.89033e-06		5.34087e-06	5.07848e-06	4.17435e-06	1.21754e-06	3.0964e-05	8	MIT family metal ion transporter [Histoplasma capsulatum G217B]
1190	gi|2019184460|gb|KAG5302009.1|			5.56601e-06	3.1928e-06	6.04857e-06	3.60165e-06	3.77725e-06	2.60043e-06	2.62981e-06	2.63593e-06	3.00525e-05	8	meiotically up-regulated gene 87 protein [Histoplasma capsulatum G217B]
1354	gi|2019174328|gb|KAG5291958.1|	2.73799e-06	2.88351e-06	4.13632e-06	5.00604e-06	4.82386e-06	1.48109e-06		2.67583e-06		5.94496e-06	2.96896e-05	8	rox3 family protein [Histoplasma capsulatum G217B]
878	gi|2019183205|gb|KAG5300754.1|	6.92265e-06	4.05959e-06	3.07871e-06		4.97152e-06	2.52652e-06	3.90043e-06		3.8447e-06		2.93041e-05	7	hypothetical protein I7I48_00551 [Histoplasma capsulatum G217B]
1151	gi|2019172250|gb|KAG5289903.1|	2.42167e-06	4.14646e-06	2.82444e-06	2.57239e-06	3.36446e-06	2.9704e-06	3.23652e-06	2.76233e-06	2.97853e-06	1.98202e-06	2.92592e-05	10	INO80 complex subunit Ies4 domain-containing protein, nitrosative stress-induced transcript [Histoplasma capsulatum G217B]
1620	gi|2019183813|gb|KAG5301362.1|	2.81579e-06	2.98396e-06	2.03042e-06	3.81851e-06	4.02197e-06	1.98623e-06	2.30366e-06	1.8421e-06	3.3277e-06	3.52532e-06	2.86557e-05	10	DUF1237 domain-containing protein [Histoplasma capsulatum G217B]
148	gi|2019172492|gb|KAG5290145.1|	2.74355e-06	2.27907e-06	2.9741e-06	4.076e-06	2.74137e-06	3.22604e-06	2.01498e-06	2.39477e-06	1.84636e-06	3.95752e-06	2.82538e-05	10	MYB and HSA domain-containing protein [Histoplasma capsulatum G217B]
103	gi|2019171725|gb|KAG5289378.1|	3.11608e-06	2.91397e-06	3.02361e-06	2.17967e-06	2.09671e-06	1.52078e-06	3.99903e-06	3.5072e-06	3.09971e-06	2.61749e-06	2.80742e-05	10	JmjC domain-containing protein [Histoplasma capsulatum G217B]
1506	gi|2019176691|gb|KAG5294300.1|	2.94797e-06	3.52657e-06	4.41162e-06	3.31496e-06		1.47506e-06	3.40929e-06	2.36171e-06	2.30884e-06	4.26962e-06	2.80256e-05	9	CCR4-NOT core complex subunit Not4 [Histoplasma capsulatum G217B]
1049	gi|2019179473|gb|KAG5297055.1|	3.20036e-06	2.96737e-06	3.67891e-06	3.56669e-06	2.29088e-06	2.04999e-06	2.18368e-06	2.49994e-06	3.54094e-06	1.98363e-06	2.79624e-05	10	hypothetical protein I7I48_06058 [Histoplasma capsulatum G217B]
1687	gi|2019171406|gb|KAG5289059.1|			4.40593e-06	5.48696e-06	6.31376e-06	3.56794e-06		4.77196e-06		2.59046e-06	2.7137e-05	6	synaptobrevin [Histoplasma capsulatum G217B]
356	gi|2019177507|gb|KAG5295116.1|	3.76423e-06		3.89767e-06	3.23349e-06			3.38499e-06	4.12254e-06	3.70728e-06	5.01415e-06	2.71243e-05	7	hypothetical protein I7I48_11869 [Histoplasma capsulatum G217B] : gi1999181713gbQSS49513.1 hypothetical protein I7I53_09888 [Histoplasma capsulatum H88] : gi1999200677gbQSS67988.1 hypothetical protein I7I50_07239 [Histoplasma capsulatum G186AR] : gi2019181828gbKAG5299392.1 hypothetical protein I7I52_09690 [Histoplasma capsulatum]
929	gi|2019177427|gb|KAG5295036.1|	2.30249e-06	4.82622e-06	2.80761e-06	2.44245e-06	3.78232e-06	3.03688e-06		3.89879e-06	2.97458e-06	9.41669e-07	2.7013e-05	9	steroid alpha reductase [Histoplasma capsulatum G217B]
723	gi|2019183526|gb|KAG5301075.1|	1.74646e-06	1.72649e-06	2.05692e-06	2.85173e-06		7.30876e-07	1.37763e-05	1.28542e-06	2.78167e-06		2.69559e-05	8	Herpes virus major outer envelope glycoprotein (BLLF1) domain-containing protein [Histoplasma capsulatum G217B]
1453	gi|2019180583|gb|KAG5298165.1|	2.44567e-06	2.50665e-06	3.35841e-06	2.26146e-06	2.1735e-06	1.99268e-06	2.70044e-06	2.967e-06	3.85432e-06	2.42898e-06	2.66891e-05	10	ATP-dependent RNA helicase HAS1 [Histoplasma capsulatum G217B]
1683	gi|2019180616|gb|KAG5298198.1|	3.1232e-06	4.02475e-06	3.41005e-06	2.59083e-06	3.54473e-06	2.63377e-06	2.9693e-06	1.69951e-06		2.08326e-06	2.60794e-05	9	CCCH zinc finger and SMR domain-containing protein [Histoplasma capsulatum G217B]
819	gi|2019182894|gb|KAG5300443.1|		3.99492e-06	2.18314e-06	3.77983e-06			6.76962e-06	2.62512e-06	6.23601e-06		2.55887e-05	6	eukaryotic translation initiation factor subunit eIF2B-gamma [Histoplasma capsulatum G217B]
1483	gi|2019177629|gb|KAG5295238.1|	1.49815e-06	3.93227e-06	5.99336e-06			4.2783e-06	3.25676e-06	6.34834e-06			2.53072e-05	6	hypothetical protein I7I48_12051 [Histoplasma capsulatum G217B]
1762	gi|2019169568|gb|KAG5287241.1|		1.33759e-06	1.24656e-06	5.78451e-06	6.41461e-06	1.056e-06	9.71796e-07		1.10811e-06	7.17721e-06	2.50964e-05	8	FHA domain-containing protein, nitrositive stress-induced transcript [Histoplasma capsulatum G217B]
392	gi|2019170457|gb|KAG5288122.1|	3.37177e-06	3.54313e-06	2.59091e-06	2.28741e-06	3.12395e-06	2.09288e-06	2.44146e-06	2.72354e-06	2.83191e-06		2.5007e-05	9	ubiquitin fusion degradation protein [Histoplasma capsulatum G217B]
1437	gi|2019171617|gb|KAG5289270.1|	1.13957e-06	8.97141e-07	4.84721e-06	2.41337e-06	3.12614e-06	2.32564e-06	2.37087e-06	3.71962e-06	1.91151e-06	2.19439e-06	2.49454e-05	10	peroxin 14/17 [Histoplasma capsulatum G217B]
1681	gi|1999185123|gb|QSS52921.1|	3.06611e-06	3.24822e-06	3.73371e-06	4.22366e-06		3.16365e-06	2.58721e-06			4.69964e-06	2.47222e-05	7	hypothetical protein I7I53_00003 [Histoplasma capsulatum H88] : gi325093443gbEGC46753.1 conserved hypothetical protein [Histoplasma capsulatum H88]
1169	gi|2019180443|gb|KAG5298025.1|	1.89117e-06	2.93369e-06	3.32223e-06	2.84401e-06	3.10559e-06	2.68882e-06	1.62559e-06		3.41531e-06	2.85223e-06	2.46786e-05	9	DNA-binding protein, catabolite repressor creA [Histoplasma capsulatum G217B]
1466	gi|2019179135|gb|KAG5296717.1|	3.15571e-06	2.03479e-06		2.60019e-06	4.879e-06	2.64658e-06	3.09306e-06		2.32302e-06	3.59889e-06	2.43312e-05	8	DUF221 domain-containing protein [Histoplasma capsulatum G217B]
1247	gi|1999189119|gb|QSS56915.1|	2.6464e-06	2.22984e-06	2.64295e-06	2.30633e-06	2.5615e-06	3.29632e-06	2.44872e-06	1.87195e-06	2.88394e-06	1.11588e-06	2.40038e-05	10	hypothetical protein I7I53_05268 [Histoplasma capsulatum H88] : gi325092983gbEGC46293.1 hypothetical protein HCEG_05508 [Histoplasma capsulatum H88] : gi2019171813gbKAG5289466.1 hypothetical protein I7I48_08794 [Histoplasma capsulatum G217B] : gi2019185323gbKAG5302840.1 hypothetical protein I7I52_00605 [Histoplasma capsulatum] : gi225563035gbEEH11314.1 hypothetical protein HCBG_00769 [Histoplasma…
380	gi|2019183342|gb|KAG5300891.1|	1.94058e-06	2.87561e-06	1.85668e-06	1.64265e-06	3.86177e-06	1.72295e-06	3.19777e-06	1.82723e-06	2.10264e-06	2.77826e-06	2.38061e-05	10	nitrogen permease reactivator protein [Histoplasma capsulatum G217B]
1601	gi|240281637|gb|EER45140.1|	4.6752e-06	4.5369e-06		5.79702e-06			2.66866e-06	2.01967e-06	4.00665e-06		2.37041e-05	6	S-adenosylmethionine-dependent methyltransferase [Histoplasma capsulatum H143] : gi1999203157gbQSS70467.1 hypothetical protein I7I50_12105 [Histoplasma capsulatum G186AR] : gi1999184673gbQSS52472.1 hypothetical protein I7I53_08111 [Histoplasma capsulatum H88] : gi2019170051gbKAG5287719.1 hypothetical protein I7I52_11583 [Histoplasma capsulatum]
768	gi|2019179568|gb|KAG5297150.1|		4.92636e-06	4.7146e-06	2.40488e-06	4.03838e-06	7.07283e-07	2.60522e-06	1.04395e-06	1.97104e-06	1.03021e-06	2.34419e-05	9	50S ribosomal protein Mrp49 [Histoplasma capsulatum G217B]
1865	gi|2019177795|gb|KAG5295404.1|	2.88965e-06		2.98471e-06	2.09183e-06	3.01451e-06	2.94803e-06	2.12011e-06	3.0723e-06	3.50608e-06	6.71004e-07	2.32982e-05	9	kinesin-like protein bimC [Histoplasma capsulatum G217B]
1623	gi|2019179702|gb|KAG5297284.1|	1.54062e-06	4.00693e-06	2.41164e-06	5.48007e-06	3.37605e-06	1.6106e-06			5.32205e-07	3.74315e-06	2.27013e-05	8	hypothetical protein I7I48_06354 [Histoplasma capsulatum G217B]
1725	gi|2019183739|gb|KAG5301288.1|	3.05755e-06	5.57077e-06	1.49975e-06	1.98026e-06	2.96496e-06	1.11113e-06		3.20779e-06	1.22155e-06	1.79996e-06	2.24137e-05	9	DNA-directed RNA polymerase III RPC4 [Histoplasma capsulatum G217B]
877	gi|2019173958|gb|KAG5291588.1|	3.24381e-06	2.43456e-06	2.484e-06	2.37203e-06	5.6231e-06	2.38132e-06	1.66057e-06	2.13503e-06			2.23344e-05	8	phosphoribosylformylglycinamidine synthase [Histoplasma capsulatum G217B]
1633	gi|2019171982|gb|KAG5289635.1|	1.54567e-06	1.96475e-06	1.85827e-06	4.13443e-06	3.14315e-06	1.88291e-06	1.76889e-06	1.45864e-06	1.31442e-06	2.6794e-06	2.17505e-05	10	hypothetical protein I7I48_09018 [Histoplasma capsulatum G217B]
926	gi|2019171829|gb|KAG5289482.1|		6.99954e-07	1.84606e-06		1.00324e-06	3.62202e-06	4.31136e-06	4.74715e-06	2.43803e-06	2.85312e-06	2.15209e-05	8	DUF2457 superfamily domain-containing protein [Histoplasma capsulatum G217B]
150	gi|2019174243|gb|KAG5291873.1|	2.22369e-06	2.25835e-06	1.70358e-06	1.05848e-06	9.90064e-06		8.68338e-07	9.4271e-07	1.66014e-06	8.94457e-07	2.15104e-05	9	homoserine O-acetyltransferase [Histoplasma capsulatum G217B]
685	gi|2019174037|gb|KAG5291667.1|	3.33298e-06		2.15036e-06	3.4593e-06	5.40894e-06	1.68844e-06		2.34039e-06	2.45115e-06	5.83466e-07	2.1415e-05	8	methylenetetrahydrofolate reductase [Histoplasma capsulatum G217B]
1041	gi|2019174549|gb|KAG5292179.1|	2.93046e-06	2.47707e-06	2.7764e-06	2.76808e-06	3.0354e-06	2.11817e-06		2.51017e-06		2.35604e-06	2.09718e-05	8	hypothetical protein I7I48_04197 [Histoplasma capsulatum G217B]
1444	gi|2019174753|gb|KAG5292383.1|	3.03123e-06	4.59924e-06	1.94953e-06	9.43601e-07	1.18795e-06	1.4289e-06	7.82715e-07	1.06628e-06	3.73506e-06	2.09162e-06	2.08161e-05	10	serine/threonine-protein kinase bud32 [Histoplasma capsulatum G217B]
350	gi|2019176828|gb|KAG5294437.1|	2.2082e-06	3.80415e-06	2.13191e-06	1.79162e-06	2.9451e-06	8.63896e-07	1.48885e-06	1.83208e-06	2.16494e-06	1.48914e-06	2.07199e-05	10	Lsm12p-like protein [Histoplasma capsulatum G217B]
641	gi|2019179635|gb|KAG5297217.1|	2.86797e-06		4.43123e-06		2.86708e-06		2.76653e-06	3.80087e-06	3.61256e-06		2.03462e-05	6	class I alpha-mannosidase 1A [Histoplasma capsulatum G217B]
1637	gi|2019176869|gb|KAG5294478.1|	3.39481e-06	1.54978e-06		4.84273e-07	1.3193e-06			1.47874e-06	8.70351e-06	2.89266e-06	1.98231e-05	7	RED-like protein N-terminal region domain-containing protein [Histoplasma capsulatum G217B]
1159	gi|2019183144|gb|KAG5300693.1|	1.80585e-06	1.8017e-06	2.55456e-06	1.64858e-06	1.67254e-06	1.18847e-06	2.9702e-06		2.37825e-06	3.74112e-06	1.97613e-05	9	Na+/H+ antiporter Nha1 [Histoplasma capsulatum G217B]
1832	gi|2019185243|gb|KAG5302760.1|	3.53058e-06	4.13103e-06	1.26754e-06	1.63955e-06	3.05985e-06	1.45383e-06		2.64941e-06	1.8365e-06		1.95683e-05	8	pre-mRNA branch site protein p14 [Histoplasma capsulatum] : gi225563117gbEEH11396.1 pre-mRNA branch site protein p14 [Histoplasma capsulatum G186AR] : gi240275701gbEER39214.1 pre-mRNA branch site protein p14 [Histoplasma capsulatum H143] : gi150411738gbEDN07126.1 predicted protein [Histoplasma capsulatum NAm1] : gi154281493refXP_001541559.1 predicted protein [Histoplasma capsulatum NAm1] : gi1999…
1755	gi|325087313|gb|EGC40623.1|	2.07076e-06	2.93561e-06	2.01501e-06	1.64683e-06	2.63434e-06	1.23555e-06	1.91711e-06	1.96656e-06	2.3992e-06	4.26123e-07	1.92471e-05	10	NADH dehydrogenase subunit 3 (mitochondrion) [Histoplasma capsulatum H88] : gi240272786gbEER36337.1 NADH dehydrogenase subunit 3 (mitochondrion) [Histoplasma capsulatum H143] : gi225554158gbEEH02523.1 NADH dehydrogenase subunit 3 (mitochondrion) [Histoplasma capsulatum G186AR]
251	gi|2019180963|gb|KAG5298545.1|		2.81702e-06	2.27376e-06	3.85115e-06	2.79729e-06	1.15173e-06	9.90842e-07	1.73319e-06	9.31045e-07	2.56398e-06	1.911e-05	9	cell wall proline rich protein [Histoplasma capsulatum G217B]
754	gi|2019176751|gb|KAG5294360.1|	2.56901e-06	2.87287e-06	2.19149e-06	2.00347e-06	2.22517e-06	1.16819e-06		1.30639e-06	2.11509e-06	2.44951e-06	1.89012e-05	9	autophagy protein Atg13 [Histoplasma capsulatum G217B]
780	gi|2019182815|gb|KAG5300364.1|		2.95022e-06		4.63005e-06	4.03268e-06	2.90383e-06			1.79257e-06	2.54833e-06	1.88577e-05	6	hypothetical protein I7I48_00031 [Histoplasma capsulatum G217B]
372	gi|2019172423|gb|KAG5290076.1|	3.08566e-06	9.73326e-07	2.78154e-06		2.7225e-06	1.83002e-06	1.39143e-06	2.22064e-06	1.36068e-06	2.11864e-06	1.84844e-05	9	fumarylacetoacetate hydrolase [Histoplasma capsulatum G217B]
1168	gi|2019181022|gb|KAG5298604.1|	3.32297e-06	3.73997e-06		1.56592e-06	2.22549e-06	1.34156e-06	2.67811e-06	1.7731e-06	1.83713e-06		1.84842e-05	8	haloacid dehalogenase-like hydrolase domain-containing protein 1A [Histoplasma capsulatum G217B]
1812	gi|150409520|gb|EDN04964.1|	7.7454e-07	3.53188e-06	2.44184e-06	2.06168e-06	1.80986e-06	5.72587e-07	2.14744e-06	1.77336e-06	2.43577e-06	6.19683e-07	1.81686e-05	10	ubiquitin-conjugating enzyme E2 2 [Histoplasma capsulatum NAm1] : gi225555562gbEEH03853.1 ubiquitin-conjugating enzyme [Histoplasma capsulatum G186AR] : gi2019184796gbKAG5302345.1 ubiquitin-conjugating enzyme [Histoplasma capsulatum G217B] : gi1999180851gbQSS48651.1 ubiquitin-conjugating enzyme [Histoplasma capsulatum H88] : gi325089288gbEGC42598.1 ubiquitin-conjugating enzyme E2 [Histoplasma cap…
1982	gi|2019174687|gb|KAG5292317.1|		3.11257e-06	3.42676e-06	2.67986e-06	4.00598e-06		2.15365e-06	1.49539e-06	1.23494e-06		1.81092e-05	7	F-box domain-containing protein [Histoplasma capsulatum G217B]
177	gi|2019179840|gb|KAG5297422.1|	4.25802e-07	2.38071e-07	2.74726e-06	1.21313e-05	3.89911e-07	1.2478e-06	6.91e-07		1.93088e-07		1.80642e-05	8	mitochondrial 37S ribosomal protein MRP4 [Histoplasma capsulatum G217B]
1327	gi|2019178957|gb|KAG5296539.1|	1.47143e-06	1.05487e-06	2.53236e-06	1.41232e-06	2.99966e-06	1.55549e-06	8.77026e-07	7.66472e-07	1.55748e-06	3.48353e-06	1.77106e-05	10	hypothetical protein I7I48_05385 [Histoplasma capsulatum G217B]
268	gi|2019180967|gb|KAG5298549.1|	1.81235e-06	2.54945e-06	2.76539e-06	1.08117e-06	2.60517e-06		2.03339e-06		3.78326e-06	1.04998e-06	1.76802e-05	8	NAD synthetase 1 [Histoplasma capsulatum G217B]
387	gi|2019184728|gb|KAG5302277.1|	2.96036e-06	1.8908e-06	2.8452e-06	2.77383e-06	1.21427e-06		1.75703e-06	1.31137e-06	1.33695e-06	1.16205e-06	1.72519e-05	9	syntaxin [Histoplasma capsulatum G217B]
792	gi|2019180936|gb|KAG5298518.1|	9.55295e-07	1.25312e-06	1.86513e-06	3.45653e-06	2.17242e-06		1.37181e-06	1.61969e-06	3.13363e-06	1.37778e-06	1.72054e-05	9	acyl-protein thioesterase [Histoplasma capsulatum G217B]
1805	gi|2019184004|gb|KAG5301553.1|	1.13932e-06		3.22552e-06	1.79409e-06	2.19875e-06	1.15542e-06	1.87138e-06	2.00104e-06	8.48728e-07	2.87395e-06	1.71082e-05	9	snoRNP assembly factor Naf1 [Histoplasma capsulatum G217B]
1561	gi|2019177640|gb|KAG5295249.1|	1.3729e-06	2.53431e-06			3.69919e-06	3.87697e-07	1.83876e-06	1.80888e-06	2.09395e-06	3.36408e-06	1.70998e-05	8	hypothetical protein I7I48_12067 [Histoplasma capsulatum G217B]
375	gi|2019179183|gb|KAG5296765.1|	2.27851e-06	3.03334e-06	3.13092e-06	1.83083e-06		2.14794e-06	2.2177e-06	2.2638e-06			1.6903e-05	7	DUF887 domain-containing protein [Histoplasma capsulatum G217B]
1136	gi|2019184433|gb|KAG5301982.1|	1.9908e-06	1.28925e-06	2.09252e-06	1.83398e-06	1.46624e-06	1.2898e-06	1.2865e-06	1.87191e-06	1.84897e-06	1.60106e-06	1.6571e-05	10	cortical actin cytoskeleton protein asp1 [Histoplasma capsulatum G217B]
1226	gi|2019174713|gb|KAG5292343.1|	3.10862e-07	9.66064e-08	1.04397e-05		9.58092e-08	1.85498e-07	3.92801e-07	4.32984e-06	3.09763e-07	3.68085e-08	1.61977e-05	9	glutamate-cysteine ligase [Histoplasma capsulatum G217B]
1822	gi|2019176658|gb|KAG5294267.1|	9.94774e-07	1.97616e-06	3.1059e-06	2.03238e-06	1.23426e-06	5.39403e-07	1.9363e-06	1.52405e-06	1.24608e-06	1.37e-06	1.59593e-05	10	repeat set, removed, yeast-enriched transcript [Histoplasma capsulatum G217B]
753	gi|2019183410|gb|KAG5300959.1|	3.02282e-06		2.43437e-06	1.57106e-06	1.99868e-06		1.46414e-06	1.67626e-06	2.07115e-06	1.42108e-06	1.56595e-05	8	pirin [Histoplasma capsulatum G217B]
1599	gi|2019172232|gb|KAG5289885.1|		1.41291e-06	1.50218e-06		7.28645e-07			8.19712e-06	2.06419e-06	1.43291e-06	1.5338e-05	6	DUF1716 domain-containing protein [Histoplasma capsulatum G217B]
1598	gi|2019180358|gb|KAG5297940.1|	2.46486e-06	3.71841e-06	2.81067e-06	1.68515e-06	1.28857e-06		1.9137e-06	8.34222e-07	4.58631e-07		1.51742e-05	8	hypothetical protein I7I48_07221 [Histoplasma capsulatum G217B]
153	gi|2019169426|gb|KAG5287099.1|	1.15946e-06	2.90407e-06	1.2043e-06	1.35782e-06	3.15191e-06		2.40198e-06	1.71573e-06	1.08038e-06		1.49757e-05	8	cysteine protease [Histoplasma capsulatum G217B]
1670	gi|2019171654|gb|KAG5289307.1|	3.13329e-06	2.71394e-06	2.60856e-06	1.88141e-06	1.54497e-07	3.26212e-07		8.71391e-07	3.28537e-06		1.49747e-05	8	hypothetical protein I7I48_08604 [Histoplasma capsulatum G217B]
1840	gi|2019182888|gb|KAG5300437.1|	2.45926e-06		3.03024e-06	1.15967e-06	3.40577e-06	2.89593e-06		1.28144e-06	7.10307e-07		1.49426e-05	7	Mis12 domain-containing protein [Histoplasma capsulatum G217B]
728	gi|1999194260|gb|QSS61680.1|		1.22363e-06	7.00063e-06	1.36583e-06	1.85111e-06	1.22117e-06	3.91624e-07	8.12192e-07		1.0509e-06	1.49171e-05	8	periodic tryptophan protein [Histoplasma capsulatum]
403	gi|2019172445|gb|KAG5290098.1|	1.14794e-06	2.41167e-06	1.29764e-06	1.33212e-06	2.50502e-06		1.66796e-06	1.67078e-06	1.3958e-06	9.15099e-07	1.4344e-05	9	2-nitropropane dioxygenase [Histoplasma capsulatum G217B]
1034	gi|2019177090|gb|KAG5294699.1|	2.66175e-06	1.18071e-06	1.73789e-06			7.14751e-07	1.36909e-06	1.92137e-06	4.23537e-06		1.38209e-05	7	ZZ type zinc finger domain-containing protein [Histoplasma capsulatum G217B]
1835	gi|2019179902|gb|KAG5297484.1|	1.01677e-06	1.309e-06	1.47759e-06	4.38118e-07	1.24355e-06	8.35301e-07	1.0654e-06	4.51166e-06	7.88115e-07	1.01939e-06	1.37049e-05	10	histone chaperone [Histoplasma capsulatum G217B]
1376	gi|2019174881|gb|KAG5292511.1|			2.28317e-06	9.64816e-07	6.13158e-06	1.83337e-06			1.72746e-06	6.14383e-07	1.35548e-05	6	phosphatidylinositol-4-phosphate 5-kinase its3 [Histoplasma capsulatum G217B]
1248	gi|2019172582|gb|KAG5290235.1|			2.93565e-06	1.93195e-06	2.05303e-06		2.37343e-06		2.48459e-06	1.71957e-06	1.34982e-05	6	HCNGP domain-containing protein [Histoplasma capsulatum G217B]
1541	gi|2019177675|gb|KAG5295284.1|	1.20458e-06	2.32651e-06		2.21794e-06	3.27462e-06	8.02749e-07		1.75456e-06	1.83888e-06		1.34198e-05	7	cell wall protein [Histoplasma capsulatum G217B]
472	gi|2019183812|gb|KAG5301361.1|	1.90021e-06	3.60985e-06	1.89703e-06	1.1687e-06	7.91846e-07	6.9348e-07	1.20328e-06		1.14074e-06	9.8938e-07	1.33945e-05	9	postreplication repair E3 ubiquitin-protein ligase rad18 [Histoplasma capsulatum G217B]
752	gi|2019182812|gb|KAG5300361.1|	2.39149e-06		2.57137e-06	2.14483e-06	2.23039e-06	7.26454e-07		1.7493e-06	1.43997e-06		1.32538e-05	7	pre-mRNA-splicing factor [Histoplasma capsulatum G217B]
1787	gi|2019183852|gb|KAG5301401.1|	4.45217e-07	9.33302e-07	1.57102e-06	1.10774e-06	1.21588e-06	8.24633e-07	4.24114e-06	6.31347e-07	4.4928e-07	1.38622e-06	1.28058e-05	10	PT repeat family protein [Histoplasma capsulatum G217B]
718	gi|2019177453|gb|KAG5295062.1|			1.51317e-06	1.45374e-06	2.54179e-06	1.28927e-06	1.98317e-06		2.01219e-06	1.72588e-06	1.25192e-05	7	PHD finger domain-containing protein [Histoplasma capsulatum G217B]
666	gi|2019183114|gb|KAG5300663.1|	1.82837e-06		1.71043e-06	8.03156e-07	3.24196e-06	1.00124e-06	7.5642e-07	8.05521e-07	7.47528e-07	1.33967e-06	1.22343e-05	9	endoglucanase [Histoplasma capsulatum G217B]
1332	gi|1999203997|gb|QSS71306.1|	1.91472e-06	8.80536e-07	1.89126e-06	1.49088e-06	1.04664e-06	6.2844e-07	1.29056e-06	1.2845e-06	1.48892e-06		1.19165e-05	9	BET3 family protein [Histoplasma capsulatum G186AR] : gi150412506gbEDN07893.1 BET3 family protein [Histoplasma capsulatum NAm1] : gi225562578gbEEH10857.1 BET3 family protein [Histoplasma capsulatum G186AR] : gi1999194579gbQSS61999.1 BET3 family protein [Histoplasma capsulatum] : gi154279500refXP_001540563.1 BET3 family protein [Histoplasma capsulatum NAm1] : gi2019172278gbKAG5289931.1 BET3 family…
8	gi|2019173847|gb|KAG5291477.1|	8.27369e-07	7.31727e-07	6.48881e-07	1.03479e-06	7.90998e-07	5.81593e-07	2.84005e-06	1.42704e-06	1.00942e-06	1.9118e-06	1.18037e-05	10	inositol hexakisphosphate kinase 2 (P(I)-uptake stimulator) [Histoplasma capsulatum G217B]
741	gi|2019184482|gb|KAG5302031.1|	1.17369e-06	1.36475e-06	1.83111e-06	1.12349e-06	1.20201e-06	1.08993e-06	9.61678e-07		1.0384e-06	1.93377e-06	1.17188e-05	9	cytochrome c heme lyase [Histoplasma capsulatum G217B]
657	gi|2019183873|gb|KAG5301422.1|	3.93062e-06	1.46018e-06	2.40087e-06		2.07777e-06		7.92889e-07	4.96556e-07	5.13073e-07		1.1672e-05	7	YagE family protein [Histoplasma capsulatum G217B]
789	gi|2019175198|gb|KAG5292828.1|			2.41438e-06	2.25956e-06	2.41657e-06		2.31602e-06	9.09429e-07		1.16821e-06	1.14842e-05	6	cholinephosphate cytidylyltransferase [Histoplasma capsulatum G217B]
1875	gi|2019179469|gb|KAG5297051.1|	2.15546e-06	1.92351e-06	1.10525e-06	2.09373e-06			9.34793e-07		1.0924e-06	1.53594e-06	1.08411e-05	7	hypothetical protein I7I48_06052 [Histoplasma capsulatum G217B]
1215	gi|2019174882|gb|KAG5292512.1|	1.22729e-06	1.85959e-06	7.41185e-07	8.35119e-07	1.61462e-06	1.11527e-06	6.02009e-07	6.09894e-07	1.12051e-06	5.06164e-07	1.02316e-05	10	hypothetical protein I7I48_04632 [Histoplasma capsulatum G217B]
720	gi|2019181089|gb|KAG5298671.1|	9.63803e-07	5.59445e-07	9.41303e-07	8.34909e-07	6.08942e-07	4.28822e-07	2.5599e-06	6.32475e-07	1.11372e-06	1.45295e-06	1.00963e-05	10	DUF455 domain-containing protein [Histoplasma capsulatum G217B]
1745	gi|2019179980|gb|KAG5297562.1|	1.84746e-06	1.30814e-06	9.56288e-07			1.55487e-06			1.91413e-06	1.32675e-06	8.90764e-06	6	G-patch DNA repair protein [Histoplasma capsulatum G217B]
1672	gi|2019180534|gb|KAG5298116.1|		2.09955e-06	1.35069e-06		6.2887e-07	9.52588e-07	9.77897e-07	1.11419e-06		1.54882e-06	8.6726e-06	7	C2H2 transcription factor [Histoplasma capsulatum G217B]
1844	gi|2019175250|gb|KAG5292880.1|	5.66507e-07	4.17926e-06	4.00237e-07				1.69612e-07	9.48073e-07	2.20094e-06		8.46462e-06	6	BAR domain-containing protein [Histoplasma capsulatum G217B]
1842	gi|2019183082|gb|KAG5300631.1|		2.45787e-07	1.59722e-07		6.76392e-07		1.40791e-07		6.0899e-06	9.27171e-07	8.23977e-06	6	protein kinase [Histoplasma capsulatum G217B]
1375	gi|2019174112|gb|KAG5291742.1|	8.08662e-07	8.8312e-07	1.4481e-06		1.31649e-06	4.84303e-07	1.07364e-06	1.25553e-06		7.81155e-07	8.05101e-06	8	scramblase, ubiquitin-conjugating enzyme E2-18 kDa [Histoplasma capsulatum G217B]
695	gi|2019177433|gb|KAG5295042.1|	8.22094e-07	1.65505e-06	6.25907e-07	4.33585e-07	1.08446e-06	4.8944e-07		9.5746e-07	8.46997e-07	9.50467e-07	7.86546e-06	9	iron-binding protein iscA [Histoplasma capsulatum G217B]
1857	gi|1999201383|gb|QSS68693.1|	9.62821e-07			9.189e-07	1.16744e-06	2.60042e-06	5.41133e-07	5.88889e-07	8.61604e-07		7.64121e-06	7	hypothetical protein I7I50_09746 [Histoplasma capsulatum G186AR] : gi2019182784gbKAG5300348.1 hypothetical protein I7I52_10937 [Histoplasma capsulatum] : gi1999190148gbQSS57943.1 hypothetical protein I7I53_12282 [Histoplasma capsulatum H88] : gi150411215gbEDN06603.1 predicted protein [Histoplasma capsulatum NAm1] : gi225561283gbEEH09564.1 conserved hypothetical protein [Histoplasma capsulatum G18…
605	gi|2019174157|gb|KAG5291787.1|	7.89544e-07	1.04226e-06	1.10815e-06		1.17416e-06		4.98594e-07	6.26018e-07	1.69097e-06		6.92969e-06	7	DUF1479 domain-containing protein [Histoplasma capsulatum G217B]
1629	gi|2019172035|gb|KAG5289688.1|	9.30675e-07		8.77371e-07	9.73672e-07	7.9903e-07		7.45695e-07	8.10783e-07	7.89938e-07	9.74849e-07	6.90201e-06	8	pre-mRNA-splicing factor [Histoplasma capsulatum G217B]
1036	gi|2019180581|gb|KAG5298163.1|	6.34715e-07		1.30277e-06	1.20085e-06	2.07677e-06	7.80939e-07		4.23291e-07		4.1369e-07	6.83302e-06	7	DUF907 domain-containing protein [Histoplasma capsulatum G217B]
1377	gi|2019174081|gb|KAG5291711.1|	6.32409e-07	1.0946e-06	7.12366e-07	7.44966e-07	1.01641e-06		6.55193e-07	6.90285e-07	7.72148e-07	3.27109e-07	6.64549e-06	9	nuclear pore complex component [Histoplasma capsulatum G217B]
1509	gi|2019180306|gb|KAG5297888.1|	7.57737e-07	1.27745e-06	5.30486e-07	7.35126e-07		9.40084e-07	7.03315e-07	4.55645e-07	7.61956e-07		6.1618e-06	8	acetyl coenzyme A transporter [Histoplasma capsulatum G217B]
15	gi|2019169428|gb|KAG5287101.1|	8.96255e-07		6.57597e-07	3.07041e-07	3.64047e-07		7.86103e-07	7.62377e-07	1.50167e-06	8.01724e-07	6.07681e-06	8	meiotically up-regulated gene 185 protein [Histoplasma capsulatum G217B]
1873	gi|2019177631|gb|KAG5295240.1|	5.02496e-07	5.61747e-07	5.91809e-07	4.49465e-07	4.94864e-07	4.37623e-07	6.25094e-07	4.96529e-07	4.80033e-07	8.908e-07	5.53046e-06	10	DUF3752 superfamily domain-containing protein [Histoplasma capsulatum G217B]
1872	gi|1999192291|gb|QSS59791.1|	1.02735e-06		8.03678e-07	7.48708e-07			7.67244e-07	7.7589e-07		6.09265e-07	4.73214e-06	6	hypothetical protein I7I51_04587 [Histoplasma capsulatum] : gi154275848refXP_001538769.1 predicted protein [Histoplasma capsulatum NAm1] : gi150413842gbEDN09207.1 predicted protein [Histoplasma capsulatum NAm1]
899	gi|2019171481|gb|KAG5289134.1|	4.48201e-07	1.31888e-06	4.40215e-07	4.92132e-07	5.36694e-07		4.49408e-07	3.79278e-07	3.31405e-07	8.39189e-08	4.48014e-06	9	protein kinase [Histoplasma capsulatum G217B]
1868	gi|2019183305|gb|KAG5300854.1|	2.15349e-07	3.26281e-07	3.34954e-07	4.70315e-07	1.43158e-06	9.55415e-07		2.22573e-07		4.9253e-07	4.449e-06	8	autophagy protein [Histoplasma capsulatum G217B]
425	gi|2019171614|gb|KAG5289267.1|	7.01552e-07		4.249e-07		9.50751e-07	8.34842e-07		5.08966e-07		7.64607e-07	4.18562e-06	6	hypothetical protein I7I48_08550 [Histoplasma capsulatum G217B]
1288	gi|2019183874|gb|KAG5301423.1|	4.89562e-07		3.9915e-07		5.5388e-07	6.53325e-07		3.99103e-07	2.33067e-07		2.72809e-06	6	vacuolar sorting-associated protein [Histoplasma capsulatum G217B]
1944	gi|2019172253|gb|KAG5289906.1|	1.11194e-07	1.52934e-07	1.08182e-06	6.01175e-07		5.52284e-08	5.58823e-08	9.03048e-08	8.85138e-08		2.23705e-06	8	DNA-dependent RNA polymerase I subunit A43 [Histoplasma capsulatum G217B]
1491	gi|2019174963|gb|KAG5292593.1|			2.07418e-07	1.59405e-07	1.99718e-07		2.33673e-07	2.20415e-07	5.17735e-07	9.07671e-08	1.62913e-06	7	Med20 superfamily domain-containing protein [Histoplasma capsulatum G217B]
1841	gi|2019184725|gb|KAG5302274.1|	5.9489e-08	9.81342e-08			6.28006e-08	1.02967e-07		1.97915e-07	7.1521e-08	1.50544e-07	7.43371e-07	7	RING-7 finger domain-containing protein [Histoplasma capsulatum G217B]
1955	gi|2019179085|gb|KAG5296667.1|	1.92525e-08	5.92402e-08	9.4432e-09		2.36656e-07	3.03608e-08		2.55961e-08	3.06854e-08		4.11234e-07	7	C6 transcription factor [Histoplasma capsulatum G217B]

## Sheet: Venn - C Total
Protein Index	Locus	1::C01	1::C02	1::C03	1::C04	1::C05	2::M01	2::M02	2::M03	2::M04	2::M05	Total Signal	Replicate Count	Description
1574	gi|2019180006|gb|KAG5297588.1|	0.00329932	0.00549938	0.000911867	0.000783022	0.00393387	0.00354299	0.00504589	0.0060816	0.00589002	0.00923608	0.044224	10	NADP-specific glutamate dehydrogenase [Histoplasma capsulatum G217B]
1575	gi|240280021|gb|EER43525.1|	0.00325541	0.00540424	0.000901539	0.000773304	0.00387916	0.00349117	0.00496215	0.00599672	0.00580005	0.00907384	0.0435376	10	NADP-specific glutamate dehydrogenase [Histoplasma capsulatum H143] : gi325088742gbEGC42052.1 NADP-specific glutamate dehydrogenase [Histoplasma capsulatum H88] : gi1999183724gbQSS51523.1 NADP-specific glutamate dehydrogenase [Histoplasma capsulatum H88]
825	gi|2019171748|gb|KAG5289401.1|	0.00370066	0.00412594	0.00463803	0.00453842	0.00396462	0.00396285	0.00427524	0.00395637	0.00424494	0.00447584	0.0418829	10	disulfidisomerase [Histoplasma capsulatum G217B]
1771	gi|2019169424|gb|KAG5287097.1|	0.00305979	0.00390255	0.00385217	0.00283372	0.00347461	0.00300025	0.00255462	0.0024431	0.00320172	0.00285231	0.0311748	10	histone H2A [Histoplasma capsulatum G217B] : gi2019172809gbKAG5290456.1 histone H2A [Histoplasma capsulatum] : gi150411605gbEDN06993.1 histone H2A [Histoplasma capsulatum NAm1] : gi1999193421gbQSS60921.1 histone H2A [Histoplasma capsulatum] : gi225554847gbEEH03141.1 histone H2A [Histoplasma capsulatum G186AR] : gi240274224gbEER37741.1 histone H2A [Histoplasma capsulatum H143] : gi1999205076gbQSS7…
824	gi|225563091|gb|EEH11370.1|	0.00341428	0.00357973	0.00400863	0.00408623		0.00368281	0.00344677	0.00348115			0.0256996	7	disulfidisomerase [Histoplasma capsulatum G186AR] : gi2019185267gbKAG5302784.1 disulfidisomerase [Histoplasma capsulatum] : gi1999204506gbQSS71815.1 disulfidisomerase [Histoplasma capsulatum G186AR]
823	gi|150411711|gb|EDN07099.1|	0.00234315	0.00239488	0.00257802	0.00258555	0.0023914	0.00237234	0.00232613	0.00236711	0.00243333	0.00255781	0.0243497	10	protein disulfide-isomerase precursor [Histoplasma capsulatum NAm1] : gi1999194037gbQSS61457.1 disulfidisomerase [Histoplasma capsulatum] : gi154281439refXP_001541532.1 protein disulfide-isomerase precursor [Histoplasma capsulatum NAm1]
1119	gi|325091516|gb|EGC44826.1|	0.00180921	0.00161489	0.00196233	0.00187741	0.00173662	0.00180486	0.00176945	0.0017223	0.00186402	0.00216443	0.0183255	10	RNP domain-containing protein [Histoplasma capsulatum H88] : gi240273029gbEER36552.1 RNP domain-containing protein [Histoplasma capsulatum H143] : gi2019183565gbKAG5301114.1 RNP domain-containing protein [Histoplasma capsulatum G217B] : gi1999187800gbQSS55597.1 RNP domain-containing protein [Histoplasma capsulatum H88]
138	gi|2019180707|gb|KAG5298289.1|	0.00161139	0.00187946	0.00201458	0.00197632	0.00227914	0.00130821	0.00151265	0.00172246	0.00170268	0.00151435	0.0175212	10	pleckstrin homology domain protein [Histoplasma capsulatum G217B]
1117	gi|154283895|ref|XP_001542743.1|	0.00165363	0.00145674	0.00175084	0.00163816	0.00152612	0.00164324	0.00160904	0.00157081	0.00164349	0.0019567	0.0164488	10	hypothetical protein HCAG_02914 [Histoplasma capsulatum NAm1] : gi150410923gbEDN06311.1 hypothetical protein HCAG_02914 [Histoplasma capsulatum NAm1] : gi1999198491gbQSS65836.1 RNP domain-containing protein [Histoplasma capsulatum]
814	gi|240278755|gb|EER42261.1|	0.00189497	0.00232818			0.00226775	0.00177181	0.00191888	0.00210343	0.00216132	0.0015566	0.0160029	8	histone H4 [Histoplasma capsulatum H143] : gi225560317gbEEH08599.1 histone H4 [Histoplasma capsulatum G186AR] : gi325090335gbEGC43645.1 histone H4 [Histoplasma capsulatum H88] : gi1999200991gbQSS68302.1 histone H4 [Histoplasma capsulatum G186AR] : gi2019181514gbKAG5299078.1 histone H4 [Histoplasma capsulatum]
1770	gi|225557264|gb|EEH05550.1|	0.00141522	0.0016083	0.00154144	0.00141229	0.00156588	0.0011261	0.00128719	0.00133531	0.00147713	0.00108504	0.0138539	10	histone H2A [Histoplasma capsulatum G186AR] : gi1999195623gbQSS62976.1 histone H2A [Histoplasma capsulatum] : gi1999182962gbQSS50761.1 histone H2A [Histoplasma capsulatum H88] : gi154277212refXP_001539447.1 hypothetical protein HCAG_04914 [Histoplasma capsulatum NAm1] : gi1999199751gbQSS67062.1 histone H2A [Histoplasma capsulatum G186AR] : gi150413032gbEDN08415.1 hypothetical protein HCAG_04914 […
1665	gi|325091292|gb|EGC44602.1|	0.000900187	0.000856723	0.00076437	0.000828907	0.00099401	0.00117011	0.00101164	0.00076229	0.00076608	0.000954965	0.00900929	10	60S acidic ribosomal protein P2 [Histoplasma capsulatum H88] : gi1999187577gbQSS55374.1 60S acidic ribosomal protein P2 [Histoplasma capsulatum H88]
457	gi|150409233|gb|EDN04683.1|	0.00055569	0.000650425	0.000746991	0.000798999	0.000692322	0.000750965	0.000674119	0.000627066	0.000620107	0.000734739	0.00685142	10	predicted protein [Histoplasma capsulatum NAm1] : gi1999190388gbQSS57980.1 cell cycle regulator p21 protein [Histoplasma capsulatum] : gi154271420refXP_001536563.1 predicted protein [Histoplasma capsulatum NAm1]
1507	gi|2019170667|gb|KAG5288332.1|	0.000662505	0.000708567	0.00049627	0.000460098	0.000624049	0.000567978	0.000666659	0.000758182	0.000708537	0.000941507	0.00659435	10	fumarate reductase flavoprotein subunit [Histoplasma capsulatum G217B]
0	gi|2019176738|gb|KAG5294347.1|	0.0012532		0.00164662	0.00169305	0.00147637						0.00606924	4	dnaK-type molecular chaperone bipA [Histoplasma capsulatum G217B]
1701	gi|1999182462|gb|QSS50262.1|	0.000662541	0.000788797	0.000637536	0.00055156	0.00067076	0.000489622	0.000556634	0.000577195	0.000642984	0.000421299	0.00599893	10	ATP synthase subunit beta [Histoplasma capsulatum H88] : gi325094927gbEGC48237.1 mitochondrial ATP synthase [Histoplasma capsulatum H88] : gi1999206692gbQSS73999.1 ATP synthase subunit beta [Histoplasma capsulatum G186AR] : gi2019178414gbKAG5296016.1 ATP synthase subunit beta [Histoplasma capsulatum] : gi240276989gbEER40499.1 mitochondrial ATP synthase [Histoplasma capsulatum H143] : gi2019170396…
1017	gi|2019177582|gb|KAG5295191.1|	0.000449355	0.000497993	0.000523757	0.000580843	0.000659584	0.000551817	0.000522275	0.000447651	0.000555009	0.000675881	0.00546417	10	Cu-Zn superoxide dismutase [Histoplasma capsulatum G217B]
832	gi|2019181152|gb|KAG5298716.1|	0.000546555	0.00067814	0.000495064	0.000443867	0.000597862	0.000362693	0.000487849	0.000497668	0.00057159	0.000311292	0.00499258	10	glyceraldehyde-3-phosphate dehydrogenase [Histoplasma capsulatum] : gi225557261gbEEH05547.1 glyceraldehyde-3-phosphate dehydrogenase [Histoplasma capsulatum G186AR] : gi1999199748gbQSS67059.1 glyceraldehyde-3-phosphate dehydrogenase [Histoplasma capsulatum G186AR] : gi11244776gbAAG33368.1AF273703_1 glyceraldehyde-3-phosphate dehydrogenase [Histoplasma capsulatum] : gi2019181066gbKAG5298648.1 glyc…
1255	gi|2019179126|gb|KAG5296708.1|	0.000420891	0.000453708	0.000488582	0.000514321	0.000531163	0.000453434	0.000491676	0.000443647	0.00047377	0.000561175	0.00483237	10	rnapii degradation factor def1 [Histoplasma capsulatum G217B]
1581	gi|2019180877|gb|KAG5298459.1|	0.000670571	0.000656405	0.000403565	0.000796201	8.62529e-05	0.000688908	0.000637014	6.10412e-05	0.000677996	4.86629e-05	0.00472662	10	mitochondrion protein [Histoplasma capsulatum G217B]
431	gi|2019184667|gb|KAG5302216.1|	0.000456021	0.000425733	0.000463054	0.000472456	0.000500073	0.000475978	0.000475749	0.000439202	0.000457844	0.000548398	0.00471451	10	acyl CoA binding protein family protein [Histoplasma capsulatum G217B]
443	gi|1999183592|gb|QSS51391.1|	0.000359297	0.000300878	0.000580625	0.000596597	0.000438112	0.000409012	0.000350364	0.000311348	0.000577446	0.000523121	0.0044468	10	60S acidic ribosomal protein P1 [Histoplasma capsulatum H88] : gi325088882gbEGC42192.1 hypothetical protein HCEG_01554 [Histoplasma capsulatum H88] : gi240280160gbEER43664.1 hypothetical protein HCDG_01694 [Histoplasma capsulatum H143] : gi1999202098gbQSS69408.1 60S acidic ribosomal protein P1 [Histoplasma capsulatum G186AR] : gi2019179866gbKAG5297448.1 60S acidic ribosomal protein P1 [Histoplasm…
1090	gi|2019172189|gb|KAG5289842.1|	0.000411091	0.000444098	0.000452158	0.000444336	0.00037925	0.000433876	0.000467857	0.000468713	0.000487125	0.000442295	0.0044308	10	heat shock protein STI1 [Histoplasma capsulatum G217B]
202	gi|2019183990|gb|KAG5301539.1|	0.000750741	0.000692523	0.00022305	0.000238021	0.000451362	0.000472024	0.000374351	0.000424212	0.000443573	0.000201328	0.00427118	10	histone H3 [Histoplasma capsulatum G217B]
833	gi|154277204|ref|XP_001539443.1|	0.000476462	0.000576347	0.000400505	0.000355567	0.000480832	0.000328578	0.000411322	0.000434241	0.000481532	0.000279514	0.0042249	10	glyceraldehyde-3-phosphate dehydrogenase [Histoplasma capsulatum NAm1] : gi30580401spQ9HFX1.1G3P_AJECA RecName: Full=Glyceraldehyde-3-phosphate dehydrogenase; Short=GAPDH : gi1999195620gbQSS62973.1 glyceraldehyde-3-phosphate dehydrogenase [Histoplasma capsulatum] : gi11244778gbAAG33369.1AF273704_1 glyceraldehyde-3-phosphate dehydrogenase [Histoplasma capsulatum] : gi150413028gbEDN08411.1 glyceral…
1019	gi|1999180919|gb|QSS48719.1|	0.00041715	0.00048477	0.00051604	0.000437874	0.000495208	0.000338246	0.000400959	0.000395724	0.000421127	0.00030687	0.00421397	10	40S ribosomal protein S18 [Histoplasma capsulatum H88] : gi150409569gbEDN05013.1 40S ribosomal protein S18 [Histoplasma capsulatum NAm1] : gi1999199220gbQSS66564.1 40S ribosomal protein S18 [Histoplasma capsulatum] : gi2019184741gbKAG5302290.1 40S ribosomal protein S18 [Histoplasma capsulatum G217B] : gi154270985refXP_001536346.1 40S ribosomal protein S18 [Histoplasma capsulatum NAm1] : gi2019177…
854	gi|2019169325|gb|KAG5286998.1|	0.00037913	0.000457689	0.00025074	0.000204838	0.000313478	0.000503334	0.000464131	0.000499065	0.000388073	0.000733265	0.00419374	10	pyridoxine biosynthesis protein pyroA [Histoplasma capsulatum G217B]
1821	gi|3342062|gb|AAC27509.1|	0.000436777	0.00040341	0.000454555	0.000430005	0.000484198	0.000377129	0.000437456	0.000313252	0.00037903	0.00047248	0.00418829	10	calmodulin [Histoplasma capsulatum] : gi1999191538gbQSS59130.1 calmodulin [Histoplasma capsulatum] : gi150407919gbEDN03460.1 calmodulin [Histoplasma capsulatum NAm1] : gi521146gbAAB50268.1 calmodulin [Histoplasma capsulatum] : gi240273846gbEER37365.1 calmodulin [Histoplasma capsulatum H143] : gi2019174964gbKAG5292594.1 calmodulin [Histoplasma capsulatum G217B] : gi1999207870gbQSS75176.1 calmoduli…
1306	gi|240278287|gb|EER41794.1|	0.00041113	0.000421241	0.000358519	0.00041552	0.000450179	0.000355562	0.00035642	0.000380676	0.00035596	0.000474681	0.00397989	10	hypothetical protein HCDG_04441 [Histoplasma capsulatum H143] : gi325096311gbEGC49621.1 hypothetical protein HCEG_08836 [Histoplasma capsulatum H88] : gi225557608gbEEH05894.1 hypothetical protein HCBG_06158 [Histoplasma capsulatum G186AR]
1582	gi|2019184028|gb|KAG5301577.1|	0.0004232	0.000424889	0.000466709		0.000448818	0.000402766	0.000399442	0.000428703	0.000422659	0.000458996	0.00387618	9	nuclear segregation protein [Histoplasma capsulatum G217B]
445	gi|2019183641|gb|KAG5301190.1|	0.00033369	0.000301863	0.000454181	0.000439392	0.000359793	0.000255819	0.000360253	0.000363797	0.000388684	0.000506847	0.00376432	10	tropomyosin [Histoplasma capsulatum G217B]
831	gi|2019169340|gb|KAG5287013.1|	0.000419846	0.000254949	0.000486994	0.000411313	0.000380754	0.000290779	0.00042669	0.000355577	0.000376905	0.000281027	0.00368483	10	sulfur metabolite repression control protein C [Histoplasma capsulatum G217B]
10	gi|2019169476|gb|KAG5287149.1|	0.000352595	0.00033158	0.000415687	0.000341938	0.000397151	0.000327509	0.000388344	0.000376864	0.000396248	0.000281273	0.00360919	10	peptidyl-prolyl cis-trans isomerase D [Histoplasma capsulatum G217B]
817	gi|2019175049|gb|KAG5292679.1|	0.000370551	0.00043761	0.000305486	0.00029031	0.000420826	0.000297064	0.00032524	0.000355089	0.000382724	0.000164828	0.00334973	10	glutamate synthase [Histoplasma capsulatum G217B]
1536	gi|2019176989|gb|KAG5294598.1|	0.000308709	0.000269808	0.000355011	0.000404873	0.000338102	0.000381387	0.000296543	0.000327025	0.000269344	0.000346616	0.00329742	10	eukaryotic translation initiation factor 5A-2 [Histoplasma capsulatum G217B]
24	gi|2019171408|gb|KAG5289061.1|	0.000378957	0.000429317	0.000360256	0.000294459	0.000427367	0.000298952	0.000280096	0.000279237	0.00031122	0.000229773	0.00328963	10	malate dehydrogenase [Histoplasma capsulatum G217B]
860	gi|2019183141|gb|KAG5300690.1|	0.000348464	0.000376448	0.00029237	0.000263197	0.000349165	0.000270491	0.000328021	0.000332307	0.000340637	0.000276203	0.0031773	10	cell division control protein [Histoplasma capsulatum G217B]
808	gi|2019179431|gb|KAG5297013.1|	0.000256	0.000297804	0.000308883	0.000262531	0.000310638	0.000295634	0.000347911	0.000311143	0.000305627	0.000467302	0.00316347	10	nascent polypeptide-associated complex subunit alpha [Histoplasma capsulatum G217B]
467	gi|2019175345|gb|KAG5292975.1|	0.000314438	0.000428934	0.000333559	0.000249103	0.000357359	0.000238795	0.000304185	0.000297959	0.000399766	0.0001634	0.0030875	10	RT-like superfamily domain-containing protein [Histoplasma capsulatum G217B]
73	gi|2019172285|gb|KAG5289938.1|	0.000284246	0.000325755	0.000297331	0.000299475	0.000292587	0.000198072	0.000375436	0.000313551	0.000305264	0.000389823	0.00308154	10	L-PSP endoribonuclease [Histoplasma capsulatum G217B]
1638	gi|2019176949|gb|KAG5294558.1|	0.000319077	0.000372439	0.000360201	0.000283863	0.000355885	0.000242855	0.000313437	0.000309205	0.000336226	0.000178545	0.00307173	10	elongation factor 2 [Histoplasma capsulatum G217B] : gi225557614gbEEH05900.1 elongation factor 2 [Histoplasma capsulatum G186AR] : gi325096318gbEGC49628.1 elongation factor 2 [Histoplasma capsulatum H88] : gi1999189742gbQSS57537.1 elongation factor 2 [Histoplasma capsulatum H88] : gi240278295gbEER41802.1 elongation factor 2 [Histoplasma capsulatum H143]
2	gi|240281943|gb|EER45446.1|	0.000309805	0.000358834	0.00030532	0.000255151	0.000355515	0.000269717	0.000282433	0.000348496	0.000308014	0.000202334	0.00299562	10	glutamine synthetase [Histoplasma capsulatum H143] : gi1999202852gbQSS70162.1 glutamine synthetase [Histoplasma capsulatum G186AR] : gi1999184386gbQSS52185.1 glutamine synthetase [Histoplasma capsulatum H88] : gi2019187047gbKAG5304564.1 glutamine synthetase [Histoplasma capsulatum] : gi2019180607gbKAG5298189.1 glutamine synthetase [Histoplasma capsulatum G217B] : gi325088084gbEGC41394.1 glutamine…
362	gi|2019169993|gb|KAG5287661.1|		0.00041074	0.000354752	0.000306401	0.000395396	0.000294756	0.000281011	0.000325058	0.000345488	0.000250635	0.00296424	9	40S ribosomal protein S3 [Histoplasma capsulatum] : gi1999203215gbQSS70525.1 40S ribosomal protein S3 [Histoplasma capsulatum G186AR] : gi225556722gbEEH05010.1 40S ribosomal protein S3 [Histoplasma capsulatum G186AR] : gi2019179348gbKAG5296930.1 40S ribosomal protein S3 [Histoplasma capsulatum G217B]
395	gi|1999195367|gb|QSS62743.1|	0.000280746	0.000280915	0.000332078	0.000324001	0.000359381	0.000235257	0.000317952	0.000260298	0.000264292	0.000308885	0.0029638	10	40S ribosomal protein S17 [Histoplasma capsulatum] : gi225556176gbEEH04465.1 40S ribosomal protein S17 [Histoplasma capsulatum G186AR] : gi1999206971gbQSS74278.1 40S ribosomal protein S17 [Histoplasma capsulatum G186AR] : gi325095222gbEGC48532.1 40S ribosomal protein S17 [Histoplasma capsulatum H88] : gi154272261refXP_001536983.1 40S ribosomal protein S17 [Histoplasma capsulatum NAm1] : gi1504089…
440	gi|2019172101|gb|KAG5289754.1|	0.00031287	0.000300711	0.000296255	0.000271555	0.000332972	0.000265221	0.00030266	0.000308296	0.000311842	0.000243356	0.00294574	10	DNA damage checkpoint protein rad24 [Histoplasma capsulatum G217B] : gi1999188807gbQSS56603.1 DNA damage checkpoint protein rad24 [Histoplasma capsulatum H88] : gi2019185631gbKAG5303148.1 DNA damage checkpoint protein rad24 [Histoplasma capsulatum] : gi1999204141gbQSS71450.1 DNA damage checkpoint protein rad24 [Histoplasma capsulatum G186AR] : gi325092660gbEGC45970.1 DNA damage checkpoint protein…
48	gi|2019184689|gb|KAG5302238.1|	0.000351709	0.00035624	0.000385618	0.000340458	0.000399419	0.000326112	0.000316488		0.00035914		0.00283518	8	60S ribosomal protein L7 [Histoplasma capsulatum G217B]
829	gi|2019176704|gb|KAG5294313.1|	0.000308393	0.000319905	0.00032596	0.000346358	0.000357768	0.000216707	0.000206383	0.000212447	0.00023923	0.000262797	0.00279595	10	M protein repeat protein [Histoplasma capsulatum G217B]
1882	gi|1999200323|gb|QSS67634.1|	0.000299064	0.000283057	0.000367457	0.00031038	0.000299087	0.000186623	0.000251515	0.000267572	0.000304488	0.000210655	0.0027799	10	60S ribosomal protein L35 [Histoplasma capsulatum G186AR] : gi325089658gbEGC42968.1 60S ribosomal protein [Histoplasma capsulatum H88] : gi1999193319gbQSS60819.1 60S ribosomal protein L35 [Histoplasma capsulatum] : gi225559649gbEEH07931.1 60S ribosomal protein L35 [Histoplasma capsulatum G186AR] : gi240279392gbEER42897.1 60S ribosomal protein L35 [Histoplasma capsulatum H143] : gi150411497gbEDN06…
1580	gi|2019173977|gb|KAG5291607.1|	0.000328538	0.000340347	0.00030558	0.000268057	0.00034	0.000220976	0.000233738	0.000245359	0.000288281	0.000195927	0.0027668	10	60S ribosomal protein [Histoplasma capsulatum G217B]
76	gi|2019173953|gb|KAG5291583.1|	0.000214777	0.00025996	0.000309057	0.00025513	0.000297516	0.000201857	0.000327139	0.000265978	0.000255808	0.000331906	0.00271913	10	cytochrome c oxidase polypeptide VI [Histoplasma capsulatum G217B]
1293	gi|2019171907|gb|KAG5289560.1|	0.00027823	0.000247025	0.000271745	0.000285515	0.000283735	0.000328905	0.000253638	0.000229575	0.000243844	0.000292752	0.00271496	10	ATP synthase subunit delta [Histoplasma capsulatum G217B]
1691	gi|225554776|gb|EEH03071.1|	0.000304479	0.000372487	0.000289039	0.000252063	0.00032124	0.000187802	0.000243441	0.000267708	0.000260431	0.000180678	0.00267937	10	actin [Histoplasma capsulatum G186AR] : gi325095109gbEGC48419.1 actin [Histoplasma capsulatum H88] : gi239938589spP53455.2ACT_AJECG RecName: Full=Actin : gi1999206868gbQSS74175.1 actin [Histoplasma capsulatum G186AR] : gi240276852gbEER40363.1 actin [Histoplasma capsulatum H143] : gi154272497refXP_001537101.1 actin [Histoplasma capsulatum NAm1] : gi2019178591gbKAG5296193.1 actin [Histoplasma capsu…
495	gi|2019177488|gb|KAG5295097.1|	0.000249433	0.00028908	0.000246927	0.000288487	0.000296606	0.00025123	0.000277258	0.000231704	0.000280841	0.000264921	0.00267649	10	G2/M phase checkpoint control protein Sum2 [Histoplasma capsulatum G217B]
822	gi|2019172579|gb|KAG5290232.1|	0.00025742	0.000319866	0.00024972	0.000250792	0.000226518	0.000257232	0.00025636	0.000263825	0.00023327	0.000273685	0.00258869	10	heat shock protein [Histoplasma capsulatum G217B]
1658	gi|2019171933|gb|KAG5289586.1|	0.00022758	0.000232534	0.00025155	0.000275944	0.000252184	0.00019103	0.000227911	0.000243684	0.000243407	0.000423836	0.00256966	10	hypothetical protein I7I48_08954 [Histoplasma capsulatum G217B]
482	gi|2019179110|gb|KAG5296692.1|	0.000278843	0.000221258	0.000325338	0.000236227	0.000325071	0.000175318	0.000183766	0.000176627	0.000281067	0.000362577	0.00256609	10	ATP synthase complex subunit h domain [Histoplasma capsulatum G217B]
841	gi|2019175052|gb|KAG5292682.1|	0.000235328	0.000223314	0.000242612	0.000268892	0.000234361	0.00028436	0.000251511	0.000252006	0.000243989	0.00032017	0.00255654	10	CHZ histone chaperone domain containing protein [Histoplasma capsulatum G217B]
1165	gi|2019177224|gb|KAG5294833.1|	0.00032437	0.000311396	0.000354668	0.000367124		0.000280025	0.000232708	0.000287473	0.000281683		0.00243945	8	HMG box domain-containing protein [Histoplasma capsulatum G217B]
1666	gi|2019179983|gb|KAG5297565.1|	0.000186566	0.000200701	0.000216593	0.000215872	0.0003911	0.000200633	0.000163844	0.00017481	0.000193054	0.000461311	0.00240448	10	GPI-anchored cell wall organization protein Ecm33 [Histoplasma capsulatum G217B]
1111	gi|2019183300|gb|KAG5300849.1|	0.000238427	0.000307061	0.000305311		0.000364355		0.000249435	0.000290692	0.000261481	0.000348235	0.002365	8	ran-specific GTPase-activating protein [Histoplasma capsulatum G217B]
463	gi|2019172483|gb|KAG5290136.1|	0.000227646	0.000247918	0.00026858	0.000243829	0.00026253	0.000181966	0.000222101	0.000226945	0.000243258	0.000224091	0.00234886	10	peptidyl-prolyl cis-trans isomerase B [Histoplasma capsulatum G217B]
1270	gi|2019174330|gb|KAG5291960.1|	0.000236377	0.000263495	0.000252875	0.000189856	0.000287195	0.000200325	0.000235532	0.000243341	0.000216099	0.000179856	0.00230495	10	HAD-superfamily hydrolase [Histoplasma capsulatum G217B]
1498	gi|2019180187|gb|KAG5297769.1|	0.000203589	0.000236152	0.000214045	0.000255985	0.000228261	0.00019816	0.000215959	0.00021016	0.00021171	0.000258848	0.00223287	10	tubulin-specific chaperone Rbl2 [Histoplasma capsulatum G217B]
578	gi|2019179975|gb|KAG5297557.1|	0.000252372	0.000268611	0.000231196	0.000188229	0.000278708	0.000171364	0.000194181	0.00022115	0.000219916	0.000136529	0.00216226	10	outer mitochondrial membrane protein porin [Histoplasma capsulatum G217B]
1086	gi|2019173862|gb|KAG5291492.1|	0.00019199	0.000226175	0.000203719	0.000222789	0.000255804	0.000177455	0.000209743	0.000192767	0.000178906	0.000248381	0.00210773	10	NADH-ubiquinone oxidoreductase [Histoplasma capsulatum G217B]
17	gi|2019174425|gb|KAG5292055.1|	0.00019497	0.000179662	0.000248318	0.000205915	0.000263905	0.00015297	0.000222605	0.000216251	0.000182133	0.000194891	0.00206162	10	thioredoxin [Histoplasma capsulatum G217B]
838	gi|2019172007|gb|KAG5289660.1|	0.000205301	0.000211779	0.000210559	0.000230267	0.000215353	0.00019138	0.000193891	0.000191986	0.000201072	0.000180488	0.00203208	10	SAP domain-containing protein [Histoplasma capsulatum G217B]
1176	gi|1999194304|gb|QSS61724.1|	0.000187668	0.000246979	0.000248112	0.000209698	0.000260724	0.0001415	0.000188613	0.000182213	0.000200392	0.000145444	0.00201134	10	40S ribosomal protein S13 [Histoplasma capsulatum] : gi240279657gbEER43162.1 40S ribosomal protein S13 [Histoplasma capsulatum H143] : gi1999188929gbQSS56725.1 40S ribosomal protein S13 [Histoplasma capsulatum H88] : gi150412765gbEDN08152.1 ribosomal protein S13 [Histoplasma capsulatum NAm1] : gi225562843gbEEH11122.1 40S ribosomal protein S13 [Histoplasma capsulatum G186AR] : gi2019185511gbKAG530…
35	gi|2019177243|gb|KAG5294852.1|	0.000179191	0.000164128	0.000180482	0.000245781	0.000252405	0.000157352	0.000173548	0.00018081	0.000190422	0.000243456	0.00196757	10	small glutamine-rich tetratricopeptide repeat-containing protein [Histoplasma capsulatum G217B]
1092	gi|150415307|gb|EDN10660.1|	0.000222039	0.000242952	0.000244134	0.000207077	0.000204261	0.000152472	0.000165849	0.000131118	0.000146313	0.000246329	0.00196254	10	proteasome component PUP2 [Histoplasma capsulatum NAm1] : gi2019180495gbKAG5298077.1 proteasome component PUP2 [Histoplasma capsulatum G217B] : gi154273695refXP_001537699.1 proteasome component PUP2 [Histoplasma capsulatum NAm1] : gi1999196866gbQSS64219.1 proteasome component PUP2 [Histoplasma capsulatum] : gi1999184271gbQSS52070.1 proteasome component PUP2 [Histoplasma capsulatum H88] : gi199920…
1527	gi|2019182949|gb|KAG5300498.1|	0.000205168	0.000232047			0.000237776	0.000192737	0.000267849	0.000265478	0.000240275	0.000319819	0.00196115	8	3-isopropylmalate dehydrogenase [Histoplasma capsulatum G217B]
1496	gi|2019179545|gb|KAG5297127.1|	0.000189812	0.000213113	0.000211174	0.00021218	0.00022717	0.000148091	0.000193309	0.000161963	0.000182561	0.000182707	0.00192208	10	filament-forming protein [Histoplasma capsulatum G217B]
813	gi|2019183778|gb|KAG5301327.1|	0.000194381	0.000213486	0.000232253	0.000222639	0.00021931	0.000154214	0.000166468	0.000152508	0.000171044	0.000173586	0.00189989	10	translation initiation factor 4B [Histoplasma capsulatum G217B]
839	gi|1999204250|gb|QSS71559.1|	0.000189955	0.000195897	0.000194758	0.000205944	0.000197021	0.000179512	0.000178634	0.000177419	0.000186448	0.000177225	0.00188281	10	SAP domain-containing protein [Histoplasma capsulatum G186AR] : gi225562826gbEEH11105.1 conserved hypothetical protein [Histoplasma capsulatum G186AR] : gi2019185524gbKAG5303041.1 SAP domain-containing protein [Histoplasma capsulatum]
1597	gi|2019169409|gb|KAG5287082.1|		0.000236619	0.000319541	0.000267289	0.000300773		0.000191497	0.000219844	0.000146443	0.000178875	0.00186088	8	nucleosome assembly protein [Histoplasma capsulatum G217B]
1742	gi|150411249|gb|EDN06637.1|	0.000209036	0.000190466	0.000308839	0.00026863	0.00022117	0.000126685	0.000126796	0.000118258	0.00018306	6.75258e-05	0.00182047	10	conserved hypothetical protein [Histoplasma capsulatum NAm1] : gi2019170491gbKAG5288156.1 60S ribosomal protein L24 [Histoplasma capsulatum G217B] : gi240273252gbEER36773.1 60S ribosomal protein L24 [Histoplasma capsulatum H143] : gi154280515refXP_001541070.1 60S ribosomal protein L24 [Histoplasma capsulatum NAm1] : gi325095731gbEGC49041.1 60S ribosomal protein [Histoplasma capsulatum H88] : gi19…
1108	gi|2019171405|gb|KAG5289058.1|	0.000185176	0.000238214	0.000202888	0.000176467	0.000202032	0.000139185	0.000171077	0.000168738	0.000187856	0.000140404	0.00181204	10	dihydrolipoamide S-acetyltransferase [Histoplasma capsulatum G217B]
1589	gi|150407864|gb|EDN03405.1|	0.000353381		0.000728342		0.000723077						0.0018048	3	predicted protein [Histoplasma capsulatum NAm1] : gi154286856refXP_001544223.1 predicted protein [Histoplasma capsulatum NAm1]
1245	gi|2019170486|gb|KAG5288151.1|	0.000209772	0.000216856	0.000202054	0.000170399	0.000181935	0.000183229	0.000172594	0.000144096	0.000184005	0.000112588	0.00177753	10	hypothetical protein I7I48_10286 [Histoplasma capsulatum G217B]
1296	gi|225559944|gb|EEH08226.1|	0.00017604	0.000227879	0.000191225	0.0001605	0.000225269	0.000102899	0.000166882	0.0001853	0.000200537	0.000139668	0.0017762	10	40S ribosomal protein S6 [Histoplasma capsulatum G186AR] : gi2019177423gbKAG5295032.1 40S ribosomal protein S6 [Histoplasma capsulatum G217B] : gi1999181624gbQSS49424.1 40S ribosomal protein S6 [Histoplasma capsulatum H88] : gi1999200558gbQSS67869.1 40S ribosomal protein S6 [Histoplasma capsulatum G186AR] : gi240276206gbEER39718.1 40S ribosomal protein S6 [Histoplasma capsulatum H143] : gi2019181…
471	gi|2019177641|gb|KAG5295250.1|	0.000176511	0.000186874	0.000225339	0.000167332	0.000184112	0.000127837	0.000182463	0.000165026	0.000164334	0.000173802	0.00175363	10	actin binding protein [Histoplasma capsulatum G217B]
1121	gi|2019175039|gb|KAG5292669.1|	0.000185926	0.000179563	0.000208748	0.000176676	0.000207112	0.000146153	0.000145434	0.000154383	0.000164742	0.00018263	0.00175137	10	hypothetical protein I7I48_04828 [Histoplasma capsulatum G217B]
496	gi|2019174535|gb|KAG5292165.1|	0.000172251	0.000119851	0.000234652	0.00019713	0.00022082	0.000137203	0.000185181	0.00014363	0.000199479	0.000137623	0.00174782	10	hypothetical protein I7I48_04179 [Histoplasma capsulatum G217B]
1653	gi|2019174929|gb|KAG5292559.1|		0.000222974	0.00019143	0.000212662	0.000227828	0.000190282	0.000242261	0.000232763	0.000225988		0.00174619	8	serine/threonine-protein kinase DCLK1 [Histoplasma capsulatum G217B]
61	gi|2019174149|gb|KAG5291779.1|	0.000141819	0.000153845	0.000177715	0.000157779	0.000163809	0.000133225	0.000218141	0.000187319	0.000137876	0.000267958	0.00173949	10	copper-zinc superoxide dismutase [Histoplasma capsulatum G217B]
1694	gi|2019179421|gb|KAG5297003.1|	0.000178551	0.000181496	0.000167538	0.000116392	0.000159106	0.000104683	0.000385168	0.000129934	0.000152945	7.83914e-05	0.0016542	10	methylcitrate synthase [Histoplasma capsulatum G217B]
525	gi|2019171663|gb|KAG5289316.1|	0.000144131	0.000154491	0.000142184	0.000152905	0.000139027	0.000166958	0.000174419	0.00016149	0.000171342	0.000215735	0.00162268	10	hypothetical protein I7I48_08614 [Histoplasma capsulatum G217B]
23	gi|2019170352|gb|KAG5288017.1|	0.000170272	0.000196162	0.000169019	0.000131704	0.000162291	0.000116716	0.00015504	0.000158035	0.000188116	0.000126792	0.00157415	10	malate dehydrogenase [Histoplasma capsulatum G217B]
1082	gi|2019183938|gb|KAG5301487.1|	0.000111148	0.000105884	0.000181609	0.000148643	0.000181365	0.000197724	0.000142398	0.000176409	0.000134541	0.000194083	0.0015738	10	hypothetical protein I7I48_01514 [Histoplasma capsulatum G217B]
257	gi|1999202596|gb|QSS69906.1|	0.000216353		0.000203664	0.00015503	0.000205404	0.000170085	0.00015263	0.000158592	0.000187251	0.00012192	0.00157093	9	40S ribosomal protein S4 [Histoplasma capsulatum G186AR] : gi1999184126gbQSS51925.1 40S ribosomal protein S4 [Histoplasma capsulatum H88] : gi325088332gbEGC41642.1 40S ribosomal protein S4 [Histoplasma capsulatum H88] : gi2019180362gbKAG5297944.1 40S ribosomal protein S4 [Histoplasma capsulatum G217B] : gi225559261gbEEH07544.1 40S ribosomal protein S4 [Histoplasma capsulatum G186AR] : gi240282196…
1517	gi|2019174144|gb|KAG5291774.1|	0.000153968	0.00018163	0.000187293	0.000151745	0.00017717	0.000125189	0.000150123	0.000121649	0.000142654	0.000174616	0.00156604	10	serine proteinase [Histoplasma capsulatum G217B]
1267	gi|2019184242|gb|KAG5301791.1|	0.000148903	0.000174998	0.000175683	0.000152653	0.000158461	0.000144832	0.000152097	0.000153573	0.000163798	0.000140035	0.00156503	10	Vip1 protein [Histoplasma capsulatum G217B]
1258	gi|2019171823|gb|KAG5289476.1|	0.000126206	0.000150526	0.000116225	0.000109999	0.000110151	0.000106532	0.000134493	0.000127016	0.000137697	0.000433105	0.00155195	10	proliferating cell nuclear antigen [Histoplasma capsulatum G217B]
501	gi|2019182842|gb|KAG5300391.1|	0.000191871	0.000224714	0.000256386		0.000230901	0.00013266	0.000173736	0.000168112		0.000165257	0.00154364	8	TCTP family protein [Histoplasma capsulatum G217B]
564	gi|2019176795|gb|KAG5294404.1|	9.42465e-05	0.000180137	0.000197722	0.000206307	0.000224812	0.000103499	0.000139068	8.78854e-05	0.000127213	0.000172556	0.00153345	10	allergenic cerato-platanin Asp F13 [Histoplasma capsulatum G217B]
155	gi|2019177360|gb|KAG5294969.1|	0.000117794	0.000162276	0.000149257	0.000174882	0.000190018	0.000137231	0.00015093	0.000117063	0.000115527	0.000214465	0.00152944	10	hypothetical protein I7I48_11691 [Histoplasma capsulatum G217B]
1495	gi|1999183267|gb|QSS51066.1|	0.000164739	0.000182428	0.000186653	0.000168155	0.000202859		0.000172411	0.000139281	0.000157558	0.000147801	0.00152188	9	filament-forming protein [Histoplasma capsulatum H88] : gi325096408gbEGC49718.1 filament-forming protein [Histoplasma capsulatum H88]
194	gi|2019175192|gb|KAG5292822.1|	0.000146471	0.000155294	0.000176253	0.00017307	0.000177462	0.000120106	0.000163252	0.000125691	0.000107554	0.00017631	0.00152146	10	CUE domain-containing protein [Histoplasma capsulatum G217B]
894	gi|2019177061|gb|KAG5294670.1|	0.000145168	0.000171658	0.000162676	0.000149004	0.000177295	0.000135898	0.000133266	0.000143313	0.000185078	0.000115059	0.00151842	10	60S ribosomal protein L28 [Histoplasma capsulatum G217B] : gi1999193410gbQSS60910.1 60S ribosomal protein L28 [Histoplasma capsulatum] : gi150411586gbEDN06974.1 ribosomal protein L22 [Histoplasma capsulatum NAm1] : gi154281189refXP_001541407.1 60S ribosomal protein L28 [Histoplasma capsulatum NAm1]
1116	gi|2019179816|gb|KAG5297398.1|	0.000203951	0.000146195	0.000298376	0.000177829	0.000138201	0.000152194	9.04976e-05	0.000105267	0.000103397	6.70978e-05	0.001483	10	PCI superfamily domain-containing protein [Histoplasma capsulatum G217B]
106	gi|240281788|gb|EER45291.1|	0.000155047	0.000127382	0.000138527	0.000171045	0.000182941	0.000141107	0.000138479	0.000111527	0.000154191	0.000134047	0.00145429	10	RNP domain-containing protein [Histoplasma capsulatum H143]
939	gi|2019177800|gb|KAG5295409.1|	0.000162437	0.000175885	0.000168863	0.0001246	0.000178889	0.000142273	0.000154282	0.000163722	0.000176387		0.00144734	9	ribosomal protein S5 [Histoplasma capsulatum G217B]
1525	gi|225557965|gb|EEH06250.1|	0.00016197	0.000188053	0.000165835	9.60994e-05	0.000151876	0.00013925	0.00014076	0.000156481	0.000147415	9.2285e-05	0.00144002	10	60S ribosomal protein L5 [Histoplasma capsulatum G186AR] : gi1999191897gbQSS59489.1 60S ribosomal protein L5 [Histoplasma capsulatum] : gi2019175679gbKAG5293293.1 60S ribosomal protein L5 [Histoplasma capsulatum] : gi154271618refXP_001536662.1 60S ribosomal protein L5 [Histoplasma capsulatum NAm1] : gi1999207438gbQSS74744.1 60S ribosomal protein L5 [Histoplasma capsulatum G186AR] : gi150409332gbE…
871	gi|2019174974|gb|KAG5292604.1|	0.000126877	0.000127225	0.00016723	0.000149436	0.000118212	0.000134193	0.000162233	0.000159296	0.00015481	0.000133728	0.00143324	10	Hsp90 co-chaperone Cdc37 [Histoplasma capsulatum G217B]
454	gi|2019180638|gb|KAG5298220.1|	0.000163228	0.000201764		0.000151689	0.000180821	0.00013236	0.000162751	0.000152399	0.000164264	9.59416e-05	0.00140522	9	calnexin [Histoplasma capsulatum G217B]
584	gi|1999196388|gb|QSS63741.1|	3.88808e-05	3.34429e-05	0.000304531	2.87448e-05	0.000696193	0.000194451	2.24538e-05	2.47475e-05	2.24305e-05	1.77226e-05	0.0013836	10	ubiquinol-cytochrome c reductase complex 14 kDa protein [Histoplasma capsulatum] : gi150413744gbEDN09127.1 predicted protein [Histoplasma capsulatum NAm1] : gi154278691refXP_001540159.1 predicted protein [Histoplasma capsulatum NAm1]
1544	gi|2019171847|gb|KAG5289500.1|	0.000142527	0.000158246	0.000147761	0.00015222	0.000152059	0.000102443	0.000136607	0.000130507	0.000157235	9.98443e-05	0.00137945	10	60S acidic ribosomal protein P0 [Histoplasma capsulatum G217B]
142	gi|2019176620|gb|KAG5294229.1|	0.000125108	0.000126704	0.000145951	0.000135394	0.000147638	0.000111712	0.000148622	0.000135598	0.000133095	0.000166222	0.00137604	10	heterochromatin protein HP1 [Histoplasma capsulatum G217B]
1849	gi|225557745|gb|EEH06030.1|	0.000134863	0.000146013	0.000144902	0.000119752	0.000164271	0.000118825	0.000126706	0.000149634	0.000152325	9.12928e-05	0.00134858	10	60S ribosomal protein L9B [Histoplasma capsulatum G186AR] : gi2019175897gbKAG5293511.1 60S ribosomal protein L9B [Histoplasma capsulatum] : gi1999186588gbQSS54386.1 60S ribosomal protein L9B [Histoplasma capsulatum H88] : gi2019175165gbKAG5292795.1 60S ribosomal protein L9B [Histoplasma capsulatum G217B] : gi1999207656gbQSS74962.1 60S ribosomal protein L9B [Histoplasma capsulatum G186AR] : gi3250…
1696	gi|2019183035|gb|KAG5300584.1|	0.000156714	0.000162152	0.000159531	0.000133396	0.000160737	0.000117026	0.000114437	0.000119368	0.000127998	8.43456e-05	0.00133571	10	mitochondrial processing peptidase subunit [Histoplasma capsulatum G217B]
1500	gi|2019177506|gb|KAG5295115.1|		0.000142789	0.000146908	0.000158801	0.000151466	0.000136197	0.000146271	0.000128806	0.00014265	0.000180285	0.00133417	9	ubiquitin-like modifier SUMO [Histoplasma capsulatum G217B]
232	gi|2019180150|gb|KAG5297732.1|	0.000112564	0.000142669	6.7104e-05	6.92772e-05	0.000112103		0.000123976	0.000130604	0.000168272	0.000390359	0.00131693	9	serine hydroxymethyltransferase [Histoplasma capsulatum G217B]
557	gi|2019169437|gb|KAG5287110.1|	0.000127585	0.000164468	7.71813e-05	5.62785e-05	0.000105397	6.49568e-05	0.000125154	0.000110121	0.000114652	0.000366938	0.00131273	10	cytosolic non-specific dipeptidase [Histoplasma capsulatum G217B]
581	gi|2019184263|gb|KAG5301812.1|	0.000124654	0.000158691	9.7669e-05	0.000127417	0.000141149	0.000126727	9.33894e-05	0.000233969	0.000107737	9.36349e-05	0.00130504	10	GTPase-activating protein [Histoplasma capsulatum G217B]
1860	gi|240275161|gb|EER38676.1|	9.61533e-05	0.000129019	0.000161414	0.000135802	0.000121507	0.000132657	0.000143912	0.000131639	0.000113873	0.000109898	0.00127587	10	anaphase-promoting complex subunit Apc5 [Histoplasma capsulatum H143] : gi1999186189gbQSS53987.1 translation initiation factor 3 [Histoplasma capsulatum H88] : gi1999191368gbQSS58960.1 translation initiation factor 3 [Histoplasma capsulatum] : gi154286674refXP_001544132.1 conserved hypothetical protein [Histoplasma capsulatum NAm1] : gi225558768gbEEH07052.1 translation initiation factor 3 [Histop…
1263	gi|2019179627|gb|KAG5297209.1|	0.000124319	0.000141348	0.000142127	0.000123042	0.000154324	0.00011764	0.000100389	0.000106801	0.000118056	0.000144711	0.00127276	10	beta-1,3-glucanosyltransferase [Histoplasma capsulatum G217B]
1699	gi|2019180520|gb|KAG5298102.1|	0.000145617	0.000189281	0.000136421	0.000109297	0.000164413	0.000147897	0.000110504	0.000123977	0.000133384		0.00126079	9	3-isopropylmalate dehydratase [Histoplasma capsulatum G217B]
85	gi|2019170950|gb|KAG5288612.1|	0.000154903	0.00017657	0.000124469	0.000127966	0.00015366	8.2005e-05	0.000120271	0.000119397	0.00012648	6.70737e-05	0.00125279	10	ATP-dependent RNA helicase EIF4A [Histoplasma capsulatum] : gi1999188518gbQSS56314.1 ATP-dependent RNA helicase EIF4A [Histoplasma capsulatum H88] : gi240281151gbEER44654.1 ATP-dependent RNA helicase eIF4A [Histoplasma capsulatum H143] : gi325092352gbEGC45662.1 RNA helicase [Histoplasma capsulatum H88] : gi1999203878gbQSS71187.1 ATP-dependent RNA helicase EIF4A [Histoplasma capsulatum G186AR] : g…
36	gi|2019184326|gb|KAG5301875.1|	0.000175255	0.000157599	0.000115084	0.000105454	0.000130969	9.93057e-05	0.000122589	0.000125094	0.000128781	9.24275e-05	0.00125256	10	cytochrome b2 [Histoplasma capsulatum G217B]
1133	gi|2019172328|gb|KAG5289981.1|	0.000323437	0.000287703	2.79551e-05		3.94108e-05		0.000488713	3.16396e-05	4.51359e-05		0.00124399	7	isocitrate dehydrogenase [Histoplasma capsulatum G217B]
333	gi|2019180998|gb|KAG5298580.1|	0.000105694	0.000161066	0.000115539	0.000138416	0.000155957	8.20015e-05	0.000139443	7.5859e-05	0.000115746	8.92315e-05	0.00117895	10	glutathione peroxidase [Histoplasma capsulatum G217B]
1387	gi|2019170442|gb|KAG5288107.1|	0.000103612	0.000114878	0.000121642	0.000118348	0.000110871	0.000113396	0.00011413	0.00011432	0.000103794	0.000151491	0.00116648	10	EF hand domain-containing protein [Histoplasma capsulatum G217B]
906	gi|2019184387|gb|KAG5301936.1|	0.000113738	0.000145239	0.000108981	9.23449e-05	0.000144469	9.72959e-05	0.000118739	0.000115293	0.000119237	8.44341e-05	0.00113977	10	FAD dependent oxidoreductase [Histoplasma capsulatum G217B]
1608	gi|2019172400|gb|KAG5290053.1|	0.000117667	0.000103114	0.000135744	0.000133576	0.000137172	0.000117763	0.00010393	7.31593e-05	8.68491e-05	0.000124654	0.00113363	10	pyruvate dehydrogenase complex component Pdx1 [Histoplasma capsulatum G217B]
498	gi|2019171623|gb|KAG5289276.1|	0.000120681	0.000124096	0.000128124	0.000132409	0.000111708	9.85861e-05	0.00010841	0.000102045	0.000113496	9.39051e-05	0.00113346	10	mitochondrial grpe [Histoplasma capsulatum G217B]
1650	gi|2019187508|gb|KAG5305025.1|	0.00013154	0.000140426	0.000111115	0.000114674	0.000114776	9.89187e-05	0.000112413	0.00010977	0.000121803	7.4125e-05	0.00112956	10	septin [Histoplasma capsulatum] : gi225554552gbEEH02849.1 septin [Histoplasma capsulatum G186AR] : gi2019174250gbKAG5291880.1 septin [Histoplasma capsulatum G217B] : gi1999185635gbQSS53433.1 septin [Histoplasma capsulatum H88] : gi325093955gbEGC47265.1 septin [Histoplasma capsulatum H88] : gi240277134gbEER40643.1 septin-1 [Histoplasma capsulatum H143] : gi1999208678gbQSS75984.1 septin [Histoplasm…
567	gi|154280951|ref|XP_001541288.1|	0.000161995	0.000166068	0.000148942		0.000149483	0.000153417	0.000167764		0.000176892		0.00112456	7	phosphoglycerate kinase [Histoplasma capsulatum NAm1] : gi1999193297gbQSS60797.1 phosphoglycerate kinase [Histoplasma capsulatum] : gi150411467gbEDN06855.1 phosphoglycerate kinase [Histoplasma capsulatum NAm1]
71	gi|2019177116|gb|KAG5294725.1|	8.55407e-05	0.000110661	0.000126408	0.000131275	0.000149642	6.84286e-05	0.000108684	0.000101452	0.000104865	0.000131464	0.00111842	10	glycine cleavage system H protein [Histoplasma capsulatum G217B]
4	gi|2019184308|gb|KAG5301857.1|	0.000148235	0.000189645	0.000147102	0.000121181			0.000126445	0.000140187	0.000156478	8.36278e-05	0.0011129	8	elongation factor 1-gamma [Histoplasma capsulatum G217B]
1420	gi|225563156|gb|EEH11435.1|	0.000129222	0.00016804	0.0001069	0.000103138	0.000161655	8.35148e-05	7.82289e-05	9.10546e-05	0.000107943	7.81103e-05	0.00110781	10	ribosomal L10 protein [Histoplasma capsulatum G186AR] : gi150411776gbEDN07164.1 60S ribosomal protein L10-B [Histoplasma capsulatum NAm1] : gi1999189247gbQSS57043.1 ribosomal L10 protein [Histoplasma capsulatum H88] : gi325093111gbEGC46421.1 ribosomal L10 protein [Histoplasma capsulatum H88] : gi240275738gbEER39251.1 ribosomal L10 protein [Histoplasma capsulatum H143] : gi1999204569gbQSS71878.1 r…
901	gi|2019179504|gb|KAG5297086.1|	0.000101543	0.000106783	0.000104577	0.000123073	0.000116637	0.00010572	9.86797e-05	0.000103362	9.46649e-05	0.000134339	0.00108938	10	deubiquitination-protection protein dph1 [Histoplasma capsulatum G217B]
844	gi|2019171634|gb|KAG5289287.1|	0.00010063	0.00010604	0.000109111	0.000110588	0.000107341	9.60155e-05	0.000107243	0.000103784	0.000112372	0.000127699	0.00108082	10	FK506-binding protein 1A [Histoplasma capsulatum G217B]
6	gi|2019176720|gb|KAG5294329.1|	0.000111635	0.000125393	0.000110909	9.82947e-05	0.00013077	9.31332e-05	0.000101422	0.000101212	0.000130325	7.30164e-05	0.00107611	10	serine/threonine phosphatase [Histoplasma capsulatum G217B]
284	gi|2019171945|gb|KAG5289598.1|	9.72665e-05	0.000126015	0.00012074	0.000114149	0.000119307	8.27422e-05	0.000105677	9.94835e-05	0.000107609	9.16514e-05	0.00106464	10	DUF3712 superfamily domain-containing protein [Histoplasma capsulatum G217B]
1715	gi|150415130|gb|EDN10492.1|	9.71247e-05	0.000106418	0.000114835	0.000112789	0.000125349	9.43638e-05	9.69859e-05	0.000103592	0.000113043	8.20792e-05	0.00104658	10	predicted protein [Histoplasma capsulatum NAm1] : gi154275678refXP_001538690.1 predicted protein [Histoplasma capsulatum NAm1] : gi1999203172gbQSS70482.1 KH domain RNA-binding protein [Histoplasma capsulatum G186AR] : gi2019170036gbKAG5287704.1 KH domain RNA-binding protein [Histoplasma capsulatum] : gi225556762gbEEH05050.1 KH domain RNA-binding protein [Histoplasma capsulatum G186AR] : gi2019179…
1127	gi|2019184269|gb|KAG5301818.1|	0.000107259	9.69531e-05	0.000112318	9.30327e-05	0.000111751	0.000105905	9.88287e-05	9.95787e-05	9.23305e-05	0.000124375	0.00104233	10	U1 snRNP-associated protein Usp107 [Histoplasma capsulatum G217B]
1528	gi|2019184332|gb|KAG5301881.1|		0.000139986	0.000134425	0.000151507	0.000134744		0.000111118	0.000106411	0.000110082	0.000153307	0.00104158	8	bZIP transcription factor [Histoplasma capsulatum G217B]
1122	gi|1999184968|gb|QSS52767.1|	9.65438e-05	0.000103469	0.00010665	0.000116279	9.87951e-05	0.000102852	9.64915e-05	0.000100021	9.87505e-05	0.000119592	0.00103944	10	ankyrin repeat protein [Histoplasma capsulatum H88] : gi240273583gbEER37103.1 ankyrin repeat protein [Histoplasma capsulatum H143] : gi325087484gbEGC40794.1 ankyrin repeat protein [Histoplasma capsulatum H88]
460	gi|2019183600|gb|KAG5301149.1|	8.43448e-05	0.000104649	0.000114287	0.000120053	0.000108474	8.0911e-05	0.000102166	9.9013e-05	0.000105774	0.000119682	0.00103935	10	nucleotide excision repair protein RAD23 [Histoplasma capsulatum G217B]
836	gi|2019176698|gb|KAG5294307.1|	8.15637e-05	0.000123555	1.20455e-05	1.31925e-05	8.16849e-05	7.34227e-05	0.000135534	0.00013059	0.000119247	0.000264522	0.00103536	10	S-methyl-5-thioadenosine phosphorylase [Histoplasma capsulatum G217B]
66	gi|2019176592|gb|KAG5294201.1|	0.000121169	0.000122529	9.54941e-05	0.000101207	0.000113051	7.69678e-05	9.76873e-05	0.000102621	0.000113707	6.57004e-05	0.00101013	10	phosphoenolpyruvate carboxykinase AcuF [Histoplasma capsulatum G217B]
1614	gi|325088604|gb|EGC41914.1|	0.000104312	0.000114229	0.000101727	8.43489e-05	0.000106669	6.08269e-05	0.000119077	9.68875e-05	0.000115801	9.86538e-05	0.00100253	10	pre-mRNA splicing factor [Histoplasma capsulatum H88] : gi1999183873gbQSS51672.1 pre-mRNA splicing factor [Histoplasma capsulatum H88] : gi240272939gbEER36463.1 pre-mRNA splicing factor [Histoplasma capsulatum H143] : gi2019180112gbKAG5297694.1 pre-mRNA splicing factor [Histoplasma capsulatum G217B] : gi225559521gbEEH07804.1 conserved hypothetical protein [Histoplasma capsulatum G186AR] : gi20191…
855	gi|2019173963|gb|KAG5291593.1|	0.000120809	0.000114666	0.000134029	0.000139733	0.000117049	6.50398e-05	8.4108e-05	7.65878e-05	7.7193e-05	6.94989e-05	0.000998713	10	NAP family protein [Histoplasma capsulatum G217B]
919	gi|2019177071|gb|KAG5294680.1|	7.236e-05	8.37916e-05			0.00010646	9.15442e-05	6.87535e-05	6.52734e-05	7.88479e-05	0.000426531	0.000993562	8	nicotinate-nucleotide pyrophosphorylase [Histoplasma capsulatum G217B]
37	gi|225555225|gb|EEH03518.1|	0.00013045	0.000140062	0.000100409		0.000113131	9.0825e-05	0.000110621	0.000112754	0.000112098	7.2368e-05	0.00098272	9	cytochrome b2 [Histoplasma capsulatum G186AR] : gi2019178329gbKAG5295931.1 cytochrome b2 [Histoplasma capsulatum] : gi1999206607gbQSS73914.1 cytochrome b2 [Histoplasma capsulatum G186AR]
1271	gi|2019173843|gb|KAG5291473.1|	7.75986e-05	7.25664e-05	9.31376e-05	8.56585e-05	0.000218266	6.68947e-05	8.56695e-05	9.3327e-05	7.98135e-05	9.61601e-05	0.000969092	10	kinesin family protein [Histoplasma capsulatum G217B]
837	gi|2019177238|gb|KAG5294847.1|	8.872e-05	9.98099e-05	8.87076e-05	0.000107385	0.000106062	7.98355e-05	8.42641e-05	8.62311e-05	8.23172e-05	0.000125047	0.000948379	10	peptidase inhibitor I78 family protein, nitrosative stress-induced transcript [Histoplasma capsulatum G217B]
1259	gi|2019184280|gb|KAG5301829.1|	0.000100115	0.000109151	9.74188e-05	9.00964e-05	0.000102685	9.17262e-05	9.03505e-05	8.11176e-05	8.60879e-05	9.898e-05	0.000947728	10	translation initiation factor eIF4G [Histoplasma capsulatum G217B]
21	gi|2019179818|gb|KAG5297400.1|	7.64978e-05	9.90853e-05	0.000102409	0.000111017	8.8119e-05	7.38622e-05	0.000109951	8.32291e-05	8.41437e-05	0.000110254	0.000938568	10	hypothetical protein I7I48_06505 [Histoplasma capsulatum G217B]
163	gi|2019176916|gb|KAG5294525.1|	8.47613e-05	9.08816e-05	0.00010459	0.000114729	8.80895e-05	7.15536e-05	8.18091e-05	0.00010659	8.99909e-05	8.66638e-05	0.00091966	10	GYF domain-containing protein [Histoplasma capsulatum G217B]
843	gi|2019172472|gb|KAG5290125.1|	0.000111667	0.000121787	0.000106604	7.52443e-05	0.000139661	7.99772e-05	8.69349e-05	9.24275e-05	0.000102386		0.00091669	9	clathrin heavy chain [Histoplasma capsulatum G217B]
95	gi|2019184255|gb|KAG5301804.1|	0.000112033	0.000129635	9.41097e-05	6.64956e-05	0.000100795	7.28455e-05	6.98391e-05	8.78372e-05	9.87489e-05	6.56604e-05	0.000897999	10	acyl-CoA synthetase [Histoplasma capsulatum G217B]
1654	gi|2019172309|gb|KAG5289962.1|	3.88762e-05	8.7661e-05	1.93559e-05	1.2029e-05	6.56504e-05	7.9357e-05	0.000104947	0.000114679	0.000140518	0.000230247	0.00089332	10	beta-mannosidase [Histoplasma capsulatum G217B]
105	gi|1999183874|gb|QSS51673.1|	0.00010492	0.000105619	8.25663e-05	6.42762e-05	0.000116711	7.27698e-05	7.85312e-05	0.000106402	9.33841e-05	6.39772e-05	0.000889157	10	fimbrin [Histoplasma capsulatum H88] : gi240272940gbEER36464.1 fimbrin [Histoplasma capsulatum H143] : gi325088603gbEGC41913.1 fimbrin [Histoplasma capsulatum H88]
1735	gi|1999198007|gb|QSS65352.1|	9.70536e-05	0.000113535	8.97123e-05	8.02267e-05	0.000100643	8.50917e-05	7.65593e-05	8.72633e-05	0.000103806	5.46413e-05	0.000888532	10	40S ribosomal protein S5A [Histoplasma capsulatum] : gi1999187313gbQSS55110.1 40S ribosomal protein S5A [Histoplasma capsulatum H88] : gi325091021gbEGC44331.1 40S ribosomal protein S5 [Histoplasma capsulatum H88] : gi225561581gbEEH09861.1 40S ribosomal protein S5A [Histoplasma capsulatum G186AR] : gi1999205816gbQSS73124.1 40S ribosomal protein S5A [Histoplasma capsulatum G186AR] : gi2019181319gbK…
1876	gi|240276724|gb|EER40235.1|	9.11642e-05	0.000114718	8.55027e-05	7.364e-05	9.27237e-05	7.60491e-05	8.56238e-05	9.11525e-05	0.000103295	5.32848e-05	0.000867155	10	40S ribosomal protein S14 [Histoplasma capsulatum H143] : gi225556194gbEEH04483.1 40S ribosomal protein S14 [Histoplasma capsulatum G186AR] : gi150408953gbEDN04409.1 40S ribosomal protein S14 [Histoplasma capsulatum NAm1] : gi2019184163gbKAG5301712.1 40S ribosomal protein S14 [Histoplasma capsulatum G217B] : gi325095243gbEGC48553.1 40S ribosomal protein S14 [Histoplasma capsulatum H88] : gi201917…
1522	gi|2019176573|gb|KAG5294182.1|		0.000114419	8.55858e-05	0.000107613	7.45252e-05	3.85427e-05	9.46752e-05	7.72098e-05	0.000138057	0.000134172	0.000864799	9	class E vacuolar protein-sorting machinery protein hse1 [Histoplasma capsulatum G217B]
608	gi|1999191761|gb|QSS59353.1|	0.000118231	0.000104483	0.000102981	7.63279e-05	9.03438e-05	7.3644e-05	7.45564e-05	7.37332e-05	9.60436e-05	4.32533e-05	0.000853597	10	ribosomal protein S23 [Histoplasma capsulatum] : gi150408541gbEDN04082.1 ribosomal protein S23 [Histoplasma capsulatum NAm1] : gi240274099gbEER37617.1 40S ribosomal protein S23 [Histoplasma capsulatum H143] : gi154288210refXP_001544900.1 40S ribosomal protein S23 [Histoplasma capsulatum NAm1] : gi325095518gbEGC48828.1 ribosomal protein S23 [Histoplasma capsulatum H88] : gi225557787gbEEH06072.1 ri…
107	gi|2019183428|gb|KAG5300977.1|	7.28003e-05	8.35134e-05	8.86865e-05	7.64381e-05	9.26368e-05	7.61707e-05	9.5212e-05	8.1411e-05	8.24362e-05	9.17611e-05	0.000841066	10	PWWP domain-containing protein [Histoplasma capsulatum G217B]
493	gi|2019184539|gb|KAG5302088.1|	9.92348e-05	9.24357e-05	0.000122558	0.000139094	0.000106568	6.01003e-05	5.65498e-05	6.32036e-05	5.16138e-05	4.8097e-05	0.000839455	10	hypothetical protein I7I48_02303 [Histoplasma capsulatum G217B]
1081	gi|154276368|ref|XP_001539029.1|		7.78349e-05	0.000113453	9.94156e-05	9.56536e-05	7.99712e-05	9.70973e-05	8.84981e-05	8.45289e-05	0.000102274	0.000838727	9	predicted protein [Histoplasma capsulatum NAm1] : gi1999192567gbQSS60067.1 hypothetical protein I7I51_04863 [Histoplasma capsulatum] : gi150414102gbEDN09467.1 predicted protein [Histoplasma capsulatum NAm1]
1300	gi|2019179514|gb|KAG5297096.1|	7.54582e-05	8.35279e-05	8.39453e-05	0.000118733	0.000146981	6.701e-05	5.79635e-05	4.89296e-05	4.81941e-05	0.000106746	0.000837488	10	stress protein [Histoplasma capsulatum G217B]
343	gi|2019184371|gb|KAG5301920.1|	0.000102535	0.000112958	6.2077e-05	6.65489e-05	9.61029e-05	4.60475e-05	6.94769e-05	6.13528e-05	7.72779e-05	0.000140956	0.000835333	10	glycine dehydrogenase [Histoplasma capsulatum G217B]
1436	gi|2019175197|gb|KAG5292827.1|	4.17649e-05	0.000413451	5.32029e-05	6.13179e-05	5.46901e-05	3.17542e-05	3.79517e-05	5.34536e-05	4.34999e-05	3.23189e-05	0.000823406	10	phosphatase 2C Ptc3 [Histoplasma capsulatum G217B]
59	gi|2019179761|gb|KAG5297343.1|	9.34679e-05	0.000102195	8.29788e-05	8.24826e-05	9.50973e-05	6.04556e-05	7.62652e-05	6.56248e-05	9.43399e-05	6.09355e-05	0.000813843	10	RNA binding domain-containing protein [Histoplasma capsulatum G217B]
533	gi|2019184157|gb|KAG5301706.1|	8.58674e-05	9.12866e-05	9.7967e-05	0.000102188	7.47044e-05	6.77668e-05	7.80364e-05	6.82133e-05	8.21849e-05	5.92223e-05	0.000807437	10	actin-like protein ARP8 [Histoplasma capsulatum G217B]
1856	gi|325089447|gb|EGC42757.1|	8.47496e-05	0.000114419	8.10314e-05	7.46072e-05	8.01504e-05	6.52926e-05	7.17023e-05	8.32616e-05	0.000101687	4.9103e-05	0.000806004	10	40S ribosomal protein S11 [Histoplasma capsulatum H88] : gi150415976gbEDN11320.1 40S ribosomal protein S11 [Histoplasma capsulatum NAm1] : gi1999206402gbQSS73709.1 40S ribosomal protein S11 [Histoplasma capsulatum G186AR] : gi2019178126gbKAG5295728.1 40S ribosomal protein S11 [Histoplasma capsulatum] : gi225555021gbEEH03314.1 40S ribosomal protein S11 [Histoplasma capsulatum G186AR] : gi199918115…
1093	gi|2019171878|gb|KAG5289531.1|	8.20576e-05	9.36376e-05	8.84527e-05	9.05982e-05	8.59799e-05	6.44894e-05	8.49193e-05	7.98641e-05	8.72008e-05	4.64586e-05	0.000803658	10	thioredoxin [Histoplasma capsulatum G217B]
31	gi|1999181719|gb|QSS49519.1|	0.000145801	0.000165642	0.000150908		0.000158504		7.25634e-05	4.38113e-05	5.67628e-05		0.000793992	7	tubulin beta chain [Histoplasma capsulatum H88] : gi240276110gbEER39622.1 tubulin beta chain [Histoplasma capsulatum H143] : gi2019181820gbKAG5299384.1 tubulin beta chain [Histoplasma capsulatum] : gi1999200684gbQSS67995.1 tubulin beta chain [Histoplasma capsulatum G186AR] : gi2019177516gbKAG5295125.1 tubulin beta chain [Histoplasma capsulatum G217B] : gi325090025gbEGC43335.1 tubulin beta chain […
1261	gi|2019184178|gb|KAG5301727.1|	7.35864e-05	7.80602e-05	7.62269e-05	8.464e-05	7.83497e-05	6.66531e-05	7.81323e-05	7.31373e-05	6.91855e-05	0.000109611	0.000787582	10	SH3 domain-containing protein [Histoplasma capsulatum G217B]
407	gi|2019178974|gb|KAG5296556.1|	6.48934e-05	4.70816e-05	8.08603e-05	7.74758e-05	0.000106716	7.28174e-05	7.58599e-05	7.94664e-05	7.50594e-05	9.30697e-05	0.0007733	10	thioredoin superfamily domain-containing protein [Histoplasma capsulatum G217B]
1128	gi|2019180912|gb|KAG5298494.1|	9.07235e-05	8.41543e-05	8.48567e-05	6.61227e-05	9.12334e-05	7.57361e-05	5.91083e-05	8.21164e-05	0.00010022	3.79674e-05	0.000772239	10	ATP-dependent RNA helicase SUB2 [Histoplasma capsulatum G217B]
290	gi|2019184274|gb|KAG5301823.1|	8.6444e-05	0.000104796	6.70523e-05	7.08243e-05	9.87908e-05	5.3995e-05	5.93723e-05	8.70474e-05	7.86145e-05	5.049e-05	0.000757427	10	glucose-6-phosphate isomerase [Histoplasma capsulatum G217B]
1385	gi|240280979|gb|EER44482.1|	7.30535e-05	4.80785e-05	9.41239e-05	7.08733e-05	7.94819e-05	7.54849e-05	9.09267e-05	8.85072e-05	7.85116e-05	5.58132e-05	0.000754855	10	40S ribosomal protein S24 [Histoplasma capsulatum H143] : gi1999194562gbQSS61982.1 40S ribosomal protein S24 [Histoplasma capsulatum] : gi150412521gbEDN07908.1 40S ribosomal protein S24 [Histoplasma capsulatum NAm1] : gi154279530refXP_001540578.1 40S ribosomal protein S24 [Histoplasma capsulatum NAm1] : gi2019171086gbKAG5288748.1 40S ribosomal protein S24 [Histoplasma capsulatum] : gi225562595gbE…
924	gi|2019172099|gb|KAG5289752.1|	7.05122e-05	7.65765e-05	8.60161e-05	8.66986e-05	8.10912e-05	4.86103e-05	7.29604e-05	6.8778e-05	7.3328e-05	8.49361e-05	0.000749507	10	nucleoporin nsp1 [Histoplasma capsulatum G217B]
120	gi|2019179929|gb|KAG5297511.1|	7.47384e-05	6.66453e-05	8.57708e-05	0.000103526	8.45657e-05		7.95875e-05	9.04917e-05	7.71499e-05	8.68144e-05	0.00074929	9	KH domain-containing protein [Histoplasma capsulatum G217B]
64	gi|2019174768|gb|KAG5292398.1|	8.41324e-05	8.40341e-05	8.24886e-05	7.18775e-05	8.32941e-05	6.29801e-05	6.75591e-05	7.04859e-05	6.46591e-05	7.08747e-05	0.000742385	10	cytoskeleton assembly control protein [Histoplasma capsulatum G217B]
1272	gi|2019172397|gb|KAG5290050.1|	6.43573e-05	6.46483e-05	3.94441e-05	3.46236e-05	5.39742e-05	3.44609e-05	5.14561e-05	4.80547e-05	5.60697e-05	0.000294553	0.000741642	10	aspartyl aminopeptidase [Histoplasma capsulatum G217B]
1265	gi|2019178991|gb|KAG5296573.1|	0.000107196	8.43915e-05	9.52188e-05	8.88928e-05	5.79447e-05	4.75986e-05	4.6462e-05	3.61744e-05	8.46452e-05	9.1846e-05	0.00074037	10	monothiol glutaredoxin-4 [Histoplasma capsulatum G217B]
183	gi|2019180738|gb|KAG5298320.1|	8.71639e-05	0.000115766	9.1219e-05	9.15637e-05	5.08203e-05	4.37099e-05	7.97495e-05	3.70868e-05	0.000106276	3.30263e-05	0.000736381	10	PAB1 binding protein [Histoplasma capsulatum G217B]
911	gi|2019179427|gb|KAG5297009.1|	6.74138e-05	7.38001e-05	6.74789e-05	6.47133e-05	0.000151676	7.12974e-05	6.32894e-05	6.05062e-05	7.11057e-05	4.19811e-05	0.000733262	10	2-methylcitrate dehydratase [Histoplasma capsulatum G217B]
507	gi|2019183694|gb|KAG5301243.1|	6.90969e-05	7.87444e-05	7.68259e-05	7.20319e-05	8.32775e-05	6.15709e-05	6.51019e-05	6.15159e-05	7.45218e-05	8.76482e-05	0.000730335	10	actin cytoskeleton-regulatory complex protein PAN1 [Histoplasma capsulatum G217B]
1373	gi|1999203496|gb|QSS70806.1|	8.8341e-05	8.82656e-05	5.78097e-05	7.9142e-05	5.95229e-05	6.89229e-05	7.90853e-05	5.71396e-05	6.31973e-05	8.50757e-05	0.000726502	10	26S protease regulatory subunit [Histoplasma capsulatum G186AR] : gi225556435gbEEH04723.1 26S protease regulatory subunit [Histoplasma capsulatum G186AR] : gi1999197580gbQSS64933.1 26S protease regulatory subunit 7 [Histoplasma capsulatum] : gi1999185010gbQSS52809.1 26S protease regulatory subunit 7 [Histoplasma capsulatum H88] : gi240273543gbEER37063.1 26S protease regulatory subunit 7 [Histopla…
130	gi|2019174152|gb|KAG5291782.1|	7.29471e-05	8.79289e-05	7.00498e-05	6.45252e-05	0.000100749	5.12453e-05	6.46541e-05	7.34423e-05	7.76259e-05	5.69679e-05	0.000720136	10	RNA-binding protein Snd1 [Histoplasma capsulatum G217B]
1102	gi|74688178|sp|Q5S580.1|SEC31_AJECA	5.2695e-05	6.68371e-05	0.000139304	6.01002e-05	7.75108e-05	5.2259e-05	5.83708e-05	6.23569e-05	0.0001128	3.34586e-05	0.000715692	10	RecName: Full=Protein transport protein SEC31 : gi55736003gbAAV59730.1 Sec31, partial [Histoplasma capsulatum]
1767	gi|1999204707|gb|QSS72016.1|	7.20814e-05	8.83717e-05	8.11682e-05	5.36425e-05	8.52588e-05	6.94009e-05	6.77726e-05	7.64799e-05	7.86165e-05	4.27522e-05	0.000715545	10	septin [Histoplasma capsulatum G186AR] : gi325093249gbEGC46559.1 septin [Histoplasma capsulatum H88] : gi2019171552gbKAG5289205.1 cell division control protein 3 [Histoplasma capsulatum G217B] : gi225563297gbEEH11576.1 septin [Histoplasma capsulatum G186AR] : gi2019185067gbKAG5302584.1 septin [Histoplasma capsulatum] : gi1999189384gbQSS57180.1 septin [Histoplasma capsulatum H88] : gi1999193836gbQ…
1746	gi|225558005|gb|EEH06290.1|	6.9055e-05	7.8755e-05	0.00010199	0.000102933	8.18322e-05	3.01061e-05	6.29192e-05	6.44112e-05	7.71061e-05	4.52838e-05	0.000714391	10	hypothetical protein HCBG_05606 [Histoplasma capsulatum G186AR] : gi1999207398gbQSS74704.1 hypothetical protein I7I50_03601 [Histoplasma capsulatum G186AR] : gi2019175640gbKAG5293254.1 hypothetical protein I7I52_04508 [Histoplasma capsulatum] : gi1999191997gbQSS59589.1 40S ribosomal protein S30 [Histoplasma capsulatum] : gi150411250gbEDN06638.1 predicted protein [Histoplasma capsulatum NAm1] : gi…
154	gi|1999193121|gb|QSS60621.1|	4.59257e-05	7.72287e-05	5.7809e-05	8.28003e-05	8.81953e-05	6.29886e-05	8.30819e-05	5.52177e-05	4.14916e-05	9.28763e-05	0.000687615	10	hypothetical protein I7I51_05422 [Histoplasma capsulatum] : gi150408162gbEDN03703.1 predicted protein [Histoplasma capsulatum NAm1] : gi154287452refXP_001544521.1 predicted protein [Histoplasma capsulatum NAm1]
1120	gi|2019179519|gb|KAG5297101.1|	6.89156e-05	7.17551e-05	5.65904e-05	5.60943e-05	0.000117321		8.78632e-05	7.74213e-05	9.34773e-05	5.38153e-05	0.000683253	9	GTP-binding nuclear protein GSP1/Ran [Histoplasma capsulatum G217B]
1302	gi|1999198481|gb|QSS65826.1|	6.82233e-05	8.67402e-05	7.79177e-05	7.48976e-05	7.25016e-05	5.46332e-05	5.69492e-05	6.35771e-05	6.82522e-05	5.47524e-05	0.000678445	10	ubiquitin-conjugating enzyme [Histoplasma capsulatum] : gi1999187780gbQSS55577.1 ubiquitin conjugating enzyme [Histoplasma capsulatum H88] : gi150410911gbEDN06299.1 hypothetical protein HCAG_02902 [Histoplasma capsulatum NAm1] : gi154283871refXP_001542731.1 hypothetical protein HCAG_02902 [Histoplasma capsulatum NAm1] : gi325091497gbEGC44807.1 ubiquitin conjugating enzyme [Histoplasma capsulatum …
1325	gi|2019175154|gb|KAG5292784.1|	6.85624e-05	7.2958e-05	6.13403e-05	7.78238e-05	7.1015e-05	7.47975e-05	5.05298e-05	8.22857e-05		0.000110278	0.00066959	9	cAMP-regulated phosphoprotein family protein Igo1 [Histoplasma capsulatum G217B]
848	gi|2019169422|gb|KAG5287095.1|	6.21966e-05	8.97995e-05	7.00292e-05	8.81425e-05	9.88058e-05	3.65561e-05	5.29524e-05	4.45906e-05	6.4662e-05	6.03398e-05	0.000668074	10	dihydrolipoamide succinyltransferase [Histoplasma capsulatum G217B]
1648	gi|2019185205|gb|KAG5302722.1|	7.82033e-05	8.6091e-05	6.17812e-05	5.74166e-05	6.14666e-05	4.83724e-05	6.01478e-05	7.46236e-05	6.90994e-05	6.12894e-05	0.000658491	10	60S ribosomal protein L30 [Histoplasma capsulatum] : gi1999189246gbQSS57042.1 60S ribosomal protein L30 [Histoplasma capsulatum H88] : gi2019171683gbKAG5289336.1 60S ribosomal protein L30 [Histoplasma capsulatum G217B] : gi1999193978gbQSS61398.1 60S ribosomal protein L30 [Histoplasma capsulatum] : gi154281567refXP_001541596.1 60S ribosomal protein L30 [Histoplasma capsulatum NAm1] : gi1999204568g…
193	gi|2019172047|gb|KAG5289700.1|	6.69563e-05	7.69109e-05	7.01117e-05	8.08138e-05	6.92245e-05	6.38232e-05		6.94285e-05	6.80476e-05	9.07502e-05	0.000656067	9	RING-6 finger domain-containing protein [Histoplasma capsulatum G217B]
818	gi|2019181644|gb|KAG5299208.1|	8.44799e-05	7.78312e-05	6.62949e-05	6.95907e-05	6.72446e-05	5.57094e-05	5.66126e-05	5.98129e-05	5.23385e-05	6.57746e-05	0.000655689	10	ubiquitin-conjugating enzyme [Histoplasma capsulatum] : gi1999200861gbQSS68172.1 ubiquitin-conjugating enzyme [Histoplasma capsulatum G186AR] : gi240278945gbEER42451.1 ubiquitin-conjugating enzyme E2 [Histoplasma capsulatum H143] : gi154288176refXP_001544883.1 hypothetical protein HCAG_01930 [Histoplasma capsulatum NAm1] : gi225560196gbEEH08478.1 ubiquitin-conjugating enzyme [Histoplasma capsulat…
83	gi|2019174056|gb|KAG5291686.1|	5.6799e-05	7.17091e-05	6.50518e-05	7.40677e-05	7.86172e-05	5.19498e-05	6.6617e-05	5.81717e-05	6.06356e-05	6.82618e-05	0.000651881	10	hypothetical protein I7I48_03560 [Histoplasma capsulatum G217B]
506	gi|2019181091|gb|KAG5298673.1|	5.48495e-05	6.22209e-05	6.34824e-05	5.98272e-05	6.78216e-05	6.85714e-05	6.37082e-05	6.91863e-05	7.18216e-05	6.77373e-05	0.000649226	10	calcium-binding protein [Histoplasma capsulatum G217B]
1415	gi|2019180116|gb|KAG5297698.1|	5.66665e-05	7.48922e-05	8.58977e-05	6.38695e-05	8.19814e-05	4.7864e-05	6.32291e-05	6.6e-05	6.13673e-05	4.46198e-05	0.000646388	10	NADH-ubiquinone oxidoreductase [Histoplasma capsulatum G217B]
291	gi|1999206877|gb|QSS74184.1|	7.45422e-05	8.98887e-05	5.63314e-05	6.09107e-05	8.63009e-05	4.34605e-05	4.7972e-05	7.5065e-05	6.59955e-05	4.39414e-05	0.000644408	10	glucose-6-phosphate isomerase [Histoplasma capsulatum G186AR] : gi2019178600gbKAG5296202.1 glucose-6-phosphate isomerase [Histoplasma capsulatum] : gi225554785gbEEH03080.1 glucose-6-phosphate isomerase [Histoplasma capsulatum G186AR]
1588	gi|2019177813|gb|KAG5295422.1|		8.82153e-05		7.21838e-05	8.32934e-05		0.000104088	8.88076e-05	9.64203e-05	0.000105927	0.000638935	7	RPEL repeat protein [Histoplasma capsulatum G217B]
1091	gi|2019179108|gb|KAG5296690.1|	5.96104e-05	5.79126e-05	7.39326e-05	6.64585e-05	6.2889e-05	5.90068e-05	5.91801e-05	6.774e-05	6.50794e-05	6.57118e-05	0.000637521	10	DUF3210 superfamily domain-containing protein [Histoplasma capsulatum G217B]
1552	gi|2019184125|gb|KAG5301674.1|	6.649e-05	9.44225e-05	6.26974e-05	6.35231e-05	8.63448e-05	4.86636e-05	5.34631e-05	5.64842e-05	6.17112e-05	3.46971e-05	0.000628497	10	acetoacetyl-CoA reductase [Histoplasma capsulatum G217B]
661	gi|2019171751|gb|KAG5289404.1|	6.39475e-05	7.50385e-05	6.58969e-05	7.27889e-05	6.69826e-05	4.94399e-05	5.97138e-05	5.15148e-05	5.86167e-05	5.64612e-05	0.000620401	10	tetratricopeptide repeat domain-containing protein [Histoplasma capsulatum G217B]
75	gi|2019184422|gb|KAG5301971.1|	7.65725e-05	9.47328e-05	7.03239e-05	5.2558e-05	6.25962e-05	5.06773e-05	7.22983e-05	6.51107e-05	7.23255e-05		0.000617195	9	fatty acid synthase beta subunit dehydratase [Histoplasma capsulatum G217B]
775	gi|112020725|gb|ABH85898.1|	6.9623e-05	7.23226e-05	5.99132e-05	6.39435e-05	6.65007e-05	5.70908e-05	7.09034e-05	5.88667e-05	6.6269e-05	3.03922e-05	0.000615825	10	Sequence 43 from patent US 7052837 : gi2019184151gbKAG5301700.1 catalase isozyme P [Histoplasma capsulatum G217B] : gi112020720gbABH85893.1 Sequence 5 from patent US 7052837 : gi227286989embCAY05128.1 unnamed protein product [Histoplasma capsulatum] : gi23344117gbAAN28380.1 catalase isozyme P [Histoplasma capsulatum] : gi6014693gbAAF01463.1AF189369_1 catalase isozyme P [Histoplasma capsulatum]
1705	gi|2019170434|gb|KAG5288099.1|	7.64202e-05	7.52765e-05	6.43637e-05	5.02323e-05	8.37283e-05	4.60202e-05	5.31811e-05	5.90514e-05	6.66725e-05	3.72885e-05	0.000612235	10	processing/enhancing protein [Histoplasma capsulatum G217B]
452	gi|2019183161|gb|KAG5300710.1|	5.87509e-05	7.8164e-05	5.89637e-05	5.52658e-05	7.04338e-05	4.24282e-05	5.30636e-05	6.72021e-05	5.43979e-05	6.36404e-05	0.00060231	10	DUF1680 superfamily domain-containing protein [Histoplasma capsulatum G217B]
390	gi|225560088|gb|EEH08370.1|	7.49198e-05	7.427e-05	6.16974e-05	4.28248e-05	7.74904e-05	4.32312e-05	6.07327e-05	6.21388e-05	6.64095e-05	3.82782e-05	0.000601993	10	ADP-ribosylation factor [Histoplasma capsulatum G186AR] : gi325090095gbEGC43405.1 ADP-ribosylation factor [Histoplasma capsulatum H88] : gi240278839gbEER42345.1 ADP-ribosylation factor [Histoplasma capsulatum H143] : gi461532spP34727.3ARF_AJECA RecName: Full=ADP-ribosylation factor : gi2019177594gbKAG5295203.1 ADP-ribosylation factor [Histoplasma capsulatum G217B] : gi407693gbAAA17548.1 ADP-ribos…
840	gi|2019180700|gb|KAG5298282.1|	7.15076e-05	4.83531e-05	9.79407e-05	5.50382e-05	5.41279e-05	2.55644e-05	7.32498e-05	6.4643e-05	5.32207e-05	5.147e-05	0.000595115	10	mitochondrial iron uptake protein [Histoplasma capsulatum G217B]
1888	gi|2019172129|gb|KAG5289782.1|	6.3636e-05	7.76654e-05	7.44525e-05	6.70263e-05	7.15288e-05	4.52225e-05	5.41549e-05	5.39817e-05	6.29439e-05	1.87463e-05	0.000589358	10	60S ribosomal protein L23 [Histoplasma capsulatum G217B] : gi1999194446gbQSS61866.1 60S ribosomal protein L23 [Histoplasma capsulatum] : gi150412622gbEDN08009.1 hypothetical protein HCAG_04519 [Histoplasma capsulatum NAm1] : gi225562716gbEEH10995.1 60S ribosomal protein L23 [Histoplasma capsulatum G186AR] : gi154279732refXP_001540679.1 60S ribosomal protein L23 HCAG_04519 [Histoplasma capsulatum …
543	gi|2019170370|gb|KAG5288035.1|	4.88439e-05	6.02857e-05	6.38252e-05	7.20492e-05	6.43385e-05	5.00268e-05	6.07833e-05	5.35271e-05	4.22027e-05	6.7034e-05	0.000582916	10	splicing factor 3b [Histoplasma capsulatum G217B]
913	gi|2019174758|gb|KAG5292388.1|	5.6605e-05	6.7994e-05	5.31552e-05	5.96484e-05	6.07109e-05	4.70145e-05	5.59014e-05	4.76264e-05	6.19794e-05	7.20137e-05	0.000582649	10	M protein repeat protein [Histoplasma capsulatum G217B]
887	gi|2019179401|gb|KAG5296983.1|	2.67482e-05	7.51951e-05			2.74372e-05	5.09476e-05	4.40973e-05	7.62273e-05	0.000100501	0.000180411	0.000581565	8	glutamine synthetase [Histoplasma capsulatum G217B]
486	gi|2019180834|gb|KAG5298416.1|	6.38634e-05	0.000121255	5.90276e-05	4.9593e-05	4.85669e-05	4.84291e-05	6.27388e-05	5.7175e-05	6.72135e-05		0.000577862	9	26S proteasome non-ATPase regulatory subunit 1 [Histoplasma capsulatum G217B]
971	gi|2019171767|gb|KAG5289420.1|	5.43962e-05	7.47918e-05	6.36102e-05	3.91823e-05	8.43176e-05	4.8326e-05	5.49839e-05	6.28987e-05	6.42997e-05	2.39695e-05	0.000570776	10	60S ribosomal protein [Histoplasma capsulatum G217B] : gi1999204490gbQSS71799.1 60S ribosomal protein [Histoplasma capsulatum G186AR] : gi154281401refXP_001541513.1 60S ribosomal protein L15 [Histoplasma capsulatum NAm1] : gi325093026gbEGC46336.1 60S ribosomal protein [Histoplasma capsulatum H88] : gi2019185283gbKAG5302800.1 60S ribosomal protein [Histoplasma capsulatum] : gi1999189162gbQSS56958.…
1546	gi|154271953|ref|XP_001536829.1|	5.32838e-05		1.73919e-05	3.77099e-05	1.57004e-05	2.26825e-06	0.000137366	8.05858e-05		0.000225137	0.000569443	8	eukaryotic translation initiation factor 4E-1 [Histoplasma capsulatum NAm1] : gi1999195539gbQSS62915.1 cap binding protein [Histoplasma capsulatum] : gi2019177802gbKAG5295411.1 cap binding protein [Histoplasma capsulatum G217B] : gi150408816gbEDN04272.1 eukaryotic translation initiation factor 4E-1 [Histoplasma capsulatum NAm1]
852	gi|2019170489|gb|KAG5288154.1|	6.14846e-05	4.92251e-05	5.53639e-05	6.47571e-05	5.75216e-05	4.5323e-05	5.67435e-05	5.34916e-05	6.57983e-05	5.42906e-05	0.000563999	10	ubiquitin carboxyl-terminal hydrolase [Histoplasma capsulatum G217B]
1624	gi|2019174154|gb|KAG5291784.1|	5.84267e-05	7.33624e-05	5.57398e-05	4.95706e-05	6.39162e-05	4.60018e-05	6.07089e-05	5.82215e-05	5.02273e-05	4.39831e-05	0.000560158	10	hypothetical protein I7I48_03689 [Histoplasma capsulatum G217B]
1655	gi|2019176664|gb|KAG5294273.1|	5.08551e-05	4.96783e-05	9.02466e-05	5.73591e-05	5.89564e-05	3.88366e-05	5.24965e-05	5.05542e-05	5.88747e-05	4.81572e-05	0.000556015	10	PHD finger domain-containing protein [Histoplasma capsulatum G217B]
1850	gi|2019180935|gb|KAG5298517.1|	6.35562e-05	6.08073e-05	6.25102e-05	5.07024e-05	6.9901e-05	4.89099e-05	4.26078e-05	4.26814e-05	4.87336e-05	6.39818e-05	0.000554392	10	expression library immunization antigen 1 [Histoplasma capsulatum G217B] : gi94483240gbABF22676.1 ELI-ag1-like protein [Histoplasma capsulatum]
779	gi|2019180418|gb|KAG5298000.1|	5.63038e-05	6.74924e-05	6.29223e-05	3.47023e-05	7.69589e-05	3.71388e-05	5.58837e-05	5.47916e-05	6.9027e-05	3.35005e-05	0.000548721	10	Pi-transporter A-1 [Histoplasma capsulatum G217B]
764	gi|2019174158|gb|KAG5291788.1|	6.35828e-05	8.00238e-05	6.05794e-05	4.77612e-05	6.1527e-05	3.85292e-05	4.9924e-05	5.697e-05	5.55012e-05	3.40522e-05	0.000548451	10	hypothetical protein I7I48_03694 [Histoplasma capsulatum G217B]
1510	gi|2019174440|gb|KAG5292070.1|	5.19219e-05	5.1383e-05	5.05567e-05	5.43348e-05	6.62487e-05	4.2583e-05	4.68434e-05	4.52565e-05	5.73216e-05	7.39823e-05	0.000540432	10	GMF family protein [Histoplasma capsulatum G217B]
125	gi|2019172311|gb|KAG5289964.1|	6.58453e-05	6.39269e-05	2.27638e-05	1.93832e-05	7.06142e-05	3.99193e-05	3.9642e-05	4.55478e-05	4.65516e-05	0.000121887	0.000536081	10	DUF2828 domain-containing protein [Histoplasma capsulatum G217B]
490	gi|1999181137|gb|QSS48937.1|	7.03453e-05	7.35883e-05	8.65993e-05	0.00010314	7.3466e-05			5.00576e-05	3.8234e-05	3.76179e-05	0.000533049	8	hypothetical protein I7I53_09152 [Histoplasma capsulatum H88] : gi325089431gbEGC42741.1 conserved hypothetical protein [Histoplasma capsulatum H88]
931	gi|2019171556|gb|KAG5289209.1|	5.65014e-05	6.8537e-05	4.99312e-05	5.05635e-05	4.92175e-05	5.5123e-05	5.0759e-05	5.82002e-05	5.90534e-05	3.17443e-05	0.00052963	10	hypothetical protein I7I48_08475 [Histoplasma capsulatum G217B]
108	gi|2019171971|gb|KAG5289624.1|	5.50918e-05	5.92004e-05	5.8091e-05	5.46622e-05	5.89078e-05	3.67633e-05	5.12326e-05	4.94548e-05	5.45727e-05	4.94493e-05	0.000527426	10	NTF2 and RRM domain-containing protein [Histoplasma capsulatum G217B]
585	gi|2019176873|gb|KAG5294482.1|	5.61776e-05	5.43925e-05	5.53093e-05	6.57644e-05	5.67072e-05	3.83071e-05	3.43785e-05	4.99616e-05	4.58107e-05	7.01272e-05	0.000526936	10	nuclear polyadenylated RNA-binding protein NAB2 [Histoplasma capsulatum G217B]
1523	gi|2019180059|gb|KAG5297641.1|	5.85769e-05	7.07373e-05	5.26275e-05	4.06949e-05	5.98572e-05	3.89978e-05	4.63726e-05	4.44286e-05	5.59793e-05	5.77621e-05	0.000526034	10	branched-chain amino acid aminotransferase [Histoplasma capsulatum G217B]
65	gi|2019183374|gb|KAG5300923.1|	6.2346e-05	4.26824e-05		5.39853e-05	8.84595e-05	5.32991e-05	7.5966e-05	4.79401e-05	5.15379e-05	4.33592e-05	0.000519576	9	40S ribosomal protein S15 [Histoplasma capsulatum G217B]
1303	gi|2019169321|gb|KAG5286994.1|	5.09391e-05	5.42138e-05	5.97125e-05	5.85825e-05	5.35247e-05	3.98124e-05	5.08536e-05	4.96726e-05	4.92745e-05	4.5788e-05	0.000512374	10	HLH DNA binding protein (Penr2) [Histoplasma capsulatum G217B]
25	gi|2019182954|gb|KAG5300503.1|	7.95745e-05		5.91832e-05	5.42976e-05	9.13822e-05		6.62599e-05	5.89285e-05	5.82699e-05	4.25827e-05	0.000510479	8	sodium transport ATPase [Histoplasma capsulatum G217B]
68	gi|2019175016|gb|KAG5292646.1|	4.69665e-05	5.86182e-05	5.46477e-05	4.90763e-05	5.48231e-05	4.19264e-05	4.71114e-05	4.31687e-05	5.41128e-05	5.55814e-05	0.000506032	10	hypothetical protein I7I48_04797 [Histoplasma capsulatum G217B]
736	gi|2019179749|gb|KAG5297331.1|	4.69165e-05	4.86298e-05	4.32206e-05	5.89556e-05	4.63483e-05	4.43926e-05	5.11169e-05	4.54938e-05	5.91293e-05	6.17883e-05	0.000505992	10	prefoldin subunit 6 [Histoplasma capsulatum G217B]
530	gi|2019170384|gb|KAG5288049.1|	4.9465e-05	8.36071e-05	5.03197e-05	4.0376e-05	6.40677e-05	4.0513e-05	4.87587e-05	4.68777e-05	4.34724e-05	3.46306e-05	0.000502088	10	aminopeptidase [Histoplasma capsulatum G217B]
115	gi|2019177443|gb|KAG5295052.1|	4.18776e-05	4.97251e-05	5.20668e-05	4.37487e-05	5.53925e-05	5.69666e-05	4.33164e-05	5.4116e-05	5.18735e-05	4.80103e-05	0.000497093	10	transcription initiation factor TFIID [Histoplasma capsulatum G217B]
152	gi|150411311|gb|EDN06699.1|	4.70061e-05	4.82572e-05	5.00618e-05	4.52394e-05	5.36719e-05	4.57582e-05	5.08377e-05	4.73956e-05	4.83984e-05	5.56618e-05	0.000492288	10	hypothetical protein HCAG_03229 [Histoplasma capsulatum NAm1] : gi325095799gbEGC49109.1 eukaryotic translation initiation factor 1A [Histoplasma capsulatum H88] : gi154280639refXP_001541132.1 hypothetical protein HCAG_03229 [Histoplasma capsulatum NAm1] : gi1999207326gbQSS74632.1 eukaryotic translation initiation factor 1A [Histoplasma capsulatum G186AR] : gi1999192058gbQSS59650.1 eukaryotic tran…
1125	gi|2019177478|gb|KAG5295087.1|	2.00585e-05	2.83722e-05	2.30901e-05	1.76522e-05	2.4716e-05	0.000299487	2.06824e-05	2.39118e-05	2.04766e-05	1.35685e-05	0.000492015	10	carnitine acetyl transferase [Histoplasma capsulatum G217B]
1709	gi|2019175116|gb|KAG5292746.1|	4.83483e-05	5.41841e-05	4.56449e-05	5.11026e-05	5.92039e-05	4.52646e-05	4.62359e-05	4.7771e-05	4.3563e-05	5.0523e-05	0.000491841	10	DUF689 domain-containing protein [Histoplasma capsulatum G217B]
484	gi|2019183162|gb|KAG5300711.1|	4.43265e-05	4.54087e-05	4.43978e-05	4.93098e-05	5.69488e-05	5.13805e-05	4.06265e-05	4.00338e-05	4.17744e-05	7.71702e-05	0.000491377	10	hypothetical protein I7I48_00503 [Histoplasma capsulatum G217B]
1087	gi|2019172521|gb|KAG5290174.1|	5.08184e-05	3.16589e-05	6.42212e-05	4.76584e-05	4.53944e-05	4.49491e-05	5.46732e-05	4.11829e-05	4.17194e-05	6.84608e-05	0.000490737	10	eukaryotic translation initiation factor 3 subunit J (eIF3j) [Histoplasma capsulatum G217B]
830	gi|225556502|gb|EEH04790.1|	4.9582e-05	3.91884e-05	4.02337e-05	5.04813e-05	4.39593e-05	3.95465e-05	6.0186e-05	5.15567e-05	4.87799e-05	6.15457e-05	0.000485059	10	hypothetical protein HCBG_06741 [Histoplasma capsulatum G186AR]
178	gi|2019186245|gb|KAG5303762.1|	5.00154e-05	4.50636e-05	4.84631e-05	5.38148e-05	3.18307e-05	5.58507e-05	5.17473e-05	4.80016e-05	4.89846e-05	5.12687e-05	0.00048504	10	ESCRT-III component [Histoplasma capsulatum] : gi325088931gbEGC42241.1 ESCRT-III component [Histoplasma capsulatum H88] : gi2019179823gbKAG5297405.1 ESCRT-III component [Histoplasma capsulatum G217B] : gi1999183547gbQSS51346.1 ESCRT-III component [Histoplasma capsulatum H88] : gi225560642gbEEH08923.1 ESCRT-III component [Histoplasma capsulatum G186AR] : gi1999202049gbQSS69359.1 ESCRT-III componen…
217	gi|2019177670|gb|KAG5295279.1|	5.01474e-05	5.60797e-05	6.27686e-05	4.7747e-05	5.18699e-05	4.35141e-05	5.34298e-05	4.3114e-05	4.27016e-05	3.23154e-05	0.000483687	10	ran GTPase activating protein [Histoplasma capsulatum G217B]
201	gi|2019171860|gb|KAG5289513.1|		6.53164e-05	6.22991e-05	4.76449e-05	9.02745e-05		6.06189e-05	4.7724e-05	5.32189e-05	4.38886e-05	0.000470985	8	translation initiation factor eIF3a [Histoplasma capsulatum G217B]
172	gi|2019172561|gb|KAG5290214.1|	4.56177e-05	4.43724e-05	4.52773e-05	3.60263e-05	5.17931e-05	3.82954e-05	4.87674e-05	5.87948e-05	5.2279e-05	4.68258e-05	0.000468049	10	eukaryotic phosphomannomutase [Histoplasma capsulatum G217B] : gi2019170782gbKAG5288444.1 phosphomannomutase [Histoplasma capsulatum] : gi1999203711gbQSS71020.1 phosphomannomutase [Histoplasma capsulatum G186AR] : gi240279180gbEER42685.1 phosphomannomutase [Histoplasma capsulatum H143] : gi154278972refXP_001540299.1 eukaryotic phosphomannomutase [Histoplasma capsulatum NAm1] : gi225562280gbEEH105…
244	gi|2019176958|gb|KAG5294567.1|	4.41282e-05	4.61559e-05	5.74303e-05	5.31546e-05	4.70126e-05	4.37019e-05	4.70045e-05	3.92323e-05	4.15149e-05	4.6193e-05	0.000465528	10	hypothetical protein I7I48_11121 [Histoplasma capsulatum G217B]
853	gi|154280527|ref|XP_001541076.1|	4.9765e-05	3.60731e-05	4.6269e-05	5.33146e-05	4.73345e-05	3.6432e-05	4.66781e-05	4.17403e-05	5.88495e-05	4.61818e-05	0.000462638	10	ubiquitin C-terminal hydrolase [Histoplasma capsulatum NAm1] : gi1999192001gbQSS59593.1 ubiquitin carboxyl-terminal hydrolase [Histoplasma capsulatum] : gi150411255gbEDN06643.1 ubiquitin C-terminal hydrolase [Histoplasma capsulatum NAm1]
285	gi|2019183048|gb|KAG5300597.1|	5.26382e-05	5.63423e-05	4.36655e-05	3.48873e-05	4.39704e-05	4.02667e-05	5.01016e-05	4.99119e-05	4.76796e-05	4.11585e-05	0.000460622	10	histidinol dehydrogenase [Histoplasma capsulatum G217B]
565	gi|2019172319|gb|KAG5289972.1|	6.04231e-05	6.14529e-05	4.80253e-05	3.47511e-05	6.63377e-05	3.71823e-05	3.70745e-05	4.14426e-05	4.50571e-05	2.76439e-05	0.000459391	10	coatomer alpha subunit [Histoplasma capsulatum G217B]
1823	gi|2019173514|gb|KAG5291161.1|	4.6943e-05	6.03805e-05	5.58643e-05	4.65869e-05	6.5288e-05	5.15904e-06	4.8483e-05	4.15852e-05	5.07494e-05	3.78858e-05	0.000458925	10	60S ribosomal protein L37A [Histoplasma capsulatum] : gi225555921gbEEH04211.1 60S ribosomal protein L37A [Histoplasma capsulatum G186AR] : gi325090494gbEGC43804.1 ribosomal protein L37a [Histoplasma capsulatum H88] : gi240278586gbEER42092.1 ribosomal protein L37a [Histoplasma capsulatum H143] : gi2019183833gbKAG5301382.1 60S ribosomal protein L37A [Histoplasma capsulatum G217B] : gi1999201153gbQS…
551	gi|225561450|gb|EEH09730.1|	5.80281e-05	6.31006e-05	4.63474e-05	4.7193e-05	6.23653e-05	2.85567e-05	3.65547e-05	4.4623e-05	4.45167e-05	1.83753e-05	0.000449661	10	mitochondrial phosphate carrier protein [Histoplasma capsulatum G186AR] : gi150410307gbEDN05695.1 mitochondrial phosphate carrier protein [Histoplasma capsulatum NAm1] : gi2019171185gbKAG5288847.1 mitochondrial phosphate carrier protein [Histoplasma capsulatum] : gi1999205942gbQSS73250.1 mitochondrial phosphate carrier protein [Histoplasma capsulatum G186AR] : gi154282663refXP_001542127.1 mitocho…
205	gi|2019175247|gb|KAG5292877.1|	5.83108e-05	6.71455e-05	5.43053e-05		6.66941e-05	2.79289e-05	4.16219e-05	4.75707e-05	5.64423e-05	2.5508e-05	0.000445527	9	succinyl-CoA ligase alpha-chain [Histoplasma capsulatum G217B]
892	gi|2019179820|gb|KAG5297402.1|	4.8235e-05	4.02387e-05	5.16977e-05	4.3264e-05	5.28701e-05	3.70921e-05	4.22791e-05	3.97128e-05	4.12185e-05	4.23289e-05	0.000438937	10	camp-dependent protein kinase subunit regulatory [Histoplasma capsulatum G217B]
1179	gi|2019183896|gb|KAG5301445.1|	6.00806e-05	2.35142e-05	6.77007e-05	4.40978e-05	4.46018e-05	3.5603e-05	4.76424e-05	3.20376e-05	3.39388e-05	4.74406e-05	0.000436658	10	pH-response transcription factor pacC/RIM101 [Histoplasma capsulatum G217B]
1403	gi|325089169|gb|EGC42479.1|	3.07764e-05	1.99882e-05	8.62975e-05	4.36978e-05	1.84478e-05	9.24922e-05	1.13447e-05	6.41611e-05	5.1226e-05	1.21134e-05	0.000430545	10	26S proteasome non-ATPase regulatory subunit 13 [Histoplasma capsulatum H88] : gi1999183308gbQSS51107.1 26S proteasome regulatory subunit [Histoplasma capsulatum H88] : gi225560884gbEEH09165.1 26S proteasome regulatory subunit [Histoplasma capsulatum G186AR] : gi2019179583gbKAG5297165.1 26S proteasome regulatory subunit [Histoplasma capsulatum G217B] : gi2019185991gbKAG5303508.1 26S proteasome re…
644	gi|2019175432|gb|KAG5293062.1|	4.26813e-05	5.30655e-05	4.51268e-05	4.1742e-05	4.60558e-05	3.6921e-05	4.0549e-05	4.40984e-05	4.52616e-05	3.3794e-05	0.000429295	10	ubiquitin-conjugating enzyme [Histoplasma capsulatum G217B]
314	gi|2019176948|gb|KAG5294557.1|	2.81265e-05	4.97559e-05	6.49282e-05	5.07729e-05	4.5559e-05	3.40196e-05	3.22631e-05	3.7031e-05	3.5618e-05	4.92337e-05	0.000427308	10	CCCH zinc finger and RRM domain-containing protein [Histoplasma capsulatum G217B]
1646	gi|1999188909|gb|QSS56705.1|	5.14934e-05	5.94108e-05	4.01716e-05	4.08905e-05	5.04377e-05		4.00553e-05	3.88211e-05	5.08051e-05	5.35861e-05	0.000425671	9	splicing factor 3B subunit 1 [Histoplasma capsulatum H88] : gi325092770gbEGC46080.1 splicing factor 3B [Histoplasma capsulatum H88] : gi240279637gbEER43142.1 splicing factor 3B subunit 1 [Histoplasma capsulatum H143]
960	gi|2019169334|gb|KAG5287007.1|	3.62138e-05	4.48371e-05	4.6685e-05	3.90242e-05	5.0561e-05	5.01032e-05	3.05557e-05	5.04445e-05	4.34101e-05	3.06838e-05	0.000422518	10	leptomycin B resistance protein [Histoplasma capsulatum G217B]
406	gi|2019180180|gb|KAG5297762.1|	4.39548e-05	4.12045e-05	3.9178e-05	4.32669e-05	4.15104e-05	4.1905e-05	4.0696e-05	4.06034e-05	3.92585e-05	4.84755e-05	0.000420053	10	NEDD8-like protein (RubA) [Histoplasma capsulatum G217B]
456	gi|2019180768|gb|KAG5298350.1|	5.24234e-05	5.88058e-05	3.1559e-05	2.53363e-05	5.46653e-05	2.6687e-05	2.22385e-05	5.64527e-05	4.36183e-05	4.74077e-05	0.000419194	10	gamma-glutamyltranspeptidase [Histoplasma capsulatum G217B]
92	gi|2019183870|gb|KAG5301419.1|	3.78815e-05	4.23751e-05	2.91488e-05	3.65108e-05	4.09776e-05	4.02152e-05	3.8431e-05	4.77047e-05	4.63987e-05	5.93029e-05	0.000418946	10	ubiquitin [Histoplasma capsulatum G217B]
1543	gi|2019180620|gb|KAG5298202.1|	4.73204e-05	4.89574e-05	4.03701e-05	4.30766e-05	4.22581e-05	2.47432e-05	4.7036e-05	4.1966e-05	5.25038e-05	3.01442e-05	0.000418376	10	thioredoxin reductase [Histoplasma capsulatum G217B]
1862	gi|1999194023|gb|QSS61443.1|	3.5346e-05	4.73891e-05	4.63247e-05	4.31513e-05	5.07108e-05	3.19469e-05	4.24519e-05	4.1495e-05	4.79295e-05	2.84504e-05	0.000415196	10	40S ribosomal protein S29 [Histoplasma capsulatum] : gi154281477refXP_001541551.1 40S ribosomal protein S29 [Histoplasma capsulatum NAm1] : gi325093065gbEGC46375.1 hypothetical protein HCEG_05590 [Histoplasma capsulatum H88] : gi225563107gbEEH11386.1 hypothetical protein HCBG_00841 [Histoplasma capsulatum G186AR] : gi150411730gbEDN07118.1 predicted protein [Histoplasma capsulatum NAm1]
505	gi|2019179870|gb|KAG5297452.1|	3.46658e-05	4.41653e-05	4.52345e-05	4.51693e-05	4.13859e-05	3.50273e-05	3.32559e-05	3.87133e-05	3.9765e-05	5.6194e-05	0.000413576	10	C2H2 zinc finger domain-containing protein [Histoplasma capsulatum G217B]
1199	gi|2019170634|gb|KAG5288299.1|	4.25852e-05	4.31929e-05	4.30812e-05	4.78354e-05	4.85759e-05	3.18833e-05	4.05156e-05	3.84492e-05	4.39841e-05	3.20716e-05	0.000412174	10	DUF3602-domain-containing protein [Histoplasma capsulatum G217B]
144	gi|2019174798|gb|KAG5292428.1|	3.97825e-05	2.86422e-05	5.70231e-05	4.66159e-05	2.72558e-05	3.24579e-05	5.00606e-05	4.66899e-05	5.91715e-05	2.30041e-05	0.000410704	10	splicing factor 3 subunit 1 [Histoplasma capsulatum G217B]
1124	gi|2019177379|gb|KAG5294988.1|	3.9223e-05	4.55371e-05	3.77405e-05	3.56229e-05	4.07971e-05	3.34344e-05	4.62805e-05	4.16057e-05	4.29682e-05	4.53975e-05	0.000408607	10	hypothetical protein I7I48_11715 [Histoplasma capsulatum G217B]
1647	gi|2019172010|gb|KAG5289663.1|	5.05469e-05	5.73653e-05	3.68727e-05	3.93847e-05	4.87973e-05		4.27299e-05	3.64516e-05	3.74995e-05	5.40002e-05	0.000403648	9	splicing factor 3B subunit 1 [Histoplasma capsulatum G217B]
1397	gi|2019170458|gb|KAG5288123.1|	4.31533e-05	5.61757e-05	3.55082e-05	3.47141e-05	5.09135e-05	3.02602e-05	3.86797e-05	3.63728e-05	4.87989e-05	2.64517e-05	0.000401028	10	RuvB-like helicase [Histoplasma capsulatum G217B]
468	gi|2019177043|gb|KAG5294652.1|			7.32647e-05	7.42098e-05	6.71205e-05	4.96537e-05	6.95293e-05			6.52643e-05	0.000399042	6	spindle poison sensitivity protein Scp3 [Histoplasma capsulatum G217B]
1411	gi|2019174322|gb|KAG5291952.1|	4.60852e-05	4.92628e-05	4.44194e-05	4.94621e-05	5.1516e-05	2.94571e-05	3.20482e-05	3.40691e-05	4.09957e-05	2.12661e-05	0.000398582	10	RNA-binding La domain-containing protein [Histoplasma capsulatum G217B]
213	gi|2019184434|gb|KAG5301983.1|	3.3602e-05	4.50501e-05	4.87291e-05	4.39725e-05	4.30003e-05	2.9663e-05	3.72367e-05	3.32478e-05	3.93497e-05	4.27574e-05	0.000396609	10	hypothetical protein I7I48_02171 [Histoplasma capsulatum G217B]
1392	gi|2019180687|gb|KAG5298269.1|	5.05972e-05	6.99464e-05	4.62946e-05	4.82108e-05	4.98569e-05	4.20216e-05		4.41787e-05		4.34027e-05	0.000394509	8	homocitrate synthase [Histoplasma capsulatum G217B]
208	gi|2019175401|gb|KAG5293031.1|	3.18622e-05	4.41314e-05	4.87297e-05	4.42055e-05	4.31769e-05	3.18082e-05	3.19207e-05	4.44178e-05	3.64832e-05	3.75434e-05	0.000394279	10	epsilon-COP [Histoplasma capsulatum G217B]
921	gi|2019183611|gb|KAG5301160.1|	4.48907e-05	4.28319e-05	4.2284e-05	4.28669e-05	4.09638e-05	2.69446e-05	3.91376e-05	3.4374e-05	4.07096e-05	3.78431e-05	0.000392846	10	eukaryotic translation initiation factor 6 [Histoplasma capsulatum G217B]
402	gi|2019170378|gb|KAG5288043.1|	4.4652e-05	7.74262e-05	4.97796e-05	3.18097e-05	5.20853e-05	2.42288e-05	2.89603e-05	2.74324e-05	3.09586e-05	2.45174e-05	0.00039185	10	NADH-ubiquinone oxidoreductase [Histoplasma capsulatum G217B]
1419	gi|325093176|gb|EGC46486.1|	2.86017e-05	2.47178e-05	5.55863e-05	2.58212e-05	2.40343e-05	4.87209e-05	5.3078e-05	3.86703e-05	4.27957e-05	4.9155e-05	0.000391181	10	cytochrome c oxidase subunit VIb [Histoplasma capsulatum H88] : gi150411842gbEDN07230.1 cytochrome c oxidase polypeptide VIb [Histoplasma capsulatum NAm1] : gi240275808gbEER39321.1 cytochrome c oxidase subunit VIb [Histoplasma capsulatum H143] : gi1999193908gbQSS61328.1 cytochrome c oxidase polypeptide VIb [Histoplasma capsulatum] : gi154281701refXP_001541663.1 cytochrome c oxidase polypeptide VI…
1079	gi|240278691|gb|EER42197.1|	3.56887e-05	3.89944e-05	3.60317e-05	4.63387e-05	3.94583e-05	3.97339e-05	2.56762e-05	3.95511e-05	3.50098e-05	5.19449e-05	0.000388428	10	conserved hypothetical protein [Histoplasma capsulatum H143] : gi1999182057gbQSS49857.1 hypothetical protein I7I53_10343 [Histoplasma capsulatum H88] : gi325090392gbEGC43702.1 conserved hypothetical protein [Histoplasma capsulatum H88]
175	gi|2019183299|gb|KAG5300848.1|	4.35464e-05	5.77747e-05	4.89482e-05	4.27619e-05	4.52171e-05		4.12507e-05	3.78259e-05	4.13167e-05	2.86385e-05	0.00038728	9	transcription initiation factor TFIID subunit 14 [Histoplasma capsulatum G217B]
1824	gi|150414078|gb|EDN09443.1|	4.61239e-05	4.31034e-05	3.92601e-05	3.42056e-05	5.01436e-05	2.78332e-05	3.46046e-05	3.38115e-05	3.5543e-05	4.09648e-05	0.000385594	10	conserved hypothetical protein [Histoplasma capsulatum NAm1] : gi1999192542gbQSS60042.1 Arp2/3 complex [Histoplasma capsulatum] : gi1999182083gbQSS49883.1 Arp2/3 complex [Histoplasma capsulatum H88] : gi154276320refXP_001539005.1 conserved hypothetical protein [Histoplasma capsulatum NAm1] : gi325090417gbEGC43727.1 Arp2/3 complex subunit [Histoplasma capsulatum H88] : gi225555847gbEEH04137.1 Arp2…
3	gi|2019176793|gb|KAG5294402.1|	3.97954e-05	3.33033e-05	4.8522e-05	3.92652e-05	3.90307e-05		3.21399e-05	3.76393e-05	4.48158e-05	6.99261e-05	0.000384438	9	hypothetical protein I7I48_10903 [Histoplasma capsulatum G217B]
214	gi|2019176624|gb|KAG5294233.1|	3.17538e-05	4.33941e-05	4.52432e-05	3.8989e-05	3.62865e-05	3.84525e-05	4.0185e-05	3.20658e-05	3.20396e-05	4.58099e-05	0.000384219	10	RING superfamily domain-containing protein [Histoplasma capsulatum G217B]
184	gi|2019180296|gb|KAG5297878.1|	4.42332e-05	5.41242e-05	4.06142e-05		5.36693e-05	2.8695e-05	5.01434e-05	4.45293e-05	4.17786e-05	2.5698e-05	0.000383485	9	prolyl-tRNA synthetase [Histoplasma capsulatum G217B]
787	gi|2019174232|gb|KAG5291862.1|	3.569e-05	3.38155e-05	4.33448e-05	4.47306e-05	3.89798e-05	3.47662e-05	3.80692e-05	3.58801e-05	2.90687e-05	4.84154e-05	0.00038276	10	hypothetical protein I7I48_03790 [Histoplasma capsulatum G217B]
1277	gi|2019179569|gb|KAG5297151.1|	3.76594e-05	4.41092e-05	4.47924e-05	2.95511e-05	4.77199e-05	2.87185e-05	4.18019e-05	3.43375e-05	3.96669e-05	3.16394e-05	0.000379996	10	leucyl-tRNA synthetase [Histoplasma capsulatum G217B]
553	gi|2019184128|gb|KAG5301677.1|	3.04889e-05	3.25154e-05	4.29393e-05	3.78558e-05	3.85655e-05	2.73878e-05	3.65897e-05	4.10643e-05	4.37538e-05	4.4876e-05	0.000376037	10	nuclear protein export protein Yrb2 [Histoplasma capsulatum G217B]
286	gi|2019172599|gb|KAG5290252.1|	2.55628e-05	3.76037e-05	1.08803e-05	7.00384e-06	3.60096e-05	4.46586e-05	5.22311e-05	4.6194e-05	3.81234e-05	7.61996e-05	0.000374467	10	6,7-dimethyl-8-ribityllumazine synthase [Histoplasma capsulatum G217B]
1274	gi|2019172060|gb|KAG5289713.1|	1.84418e-05	0.000107528	7.32841e-05		1.60344e-05	9.03051e-06	0.000106913	1.24859e-05	1.34533e-05	1.50741e-05	0.000372246	9	alkaline phosphatase [Histoplasma capsulatum G217B]
975	gi|2019170430|gb|KAG5288095.1|	5.05122e-05	6.53426e-05	5.164e-05		5.51055e-05	2.91317e-05	4.15094e-05	4.6517e-05		3.21708e-05	0.000371929	8	citrate synthase [Histoplasma capsulatum G217B]
1333	gi|2019177652|gb|KAG5295261.1|	3.41993e-05	4.65018e-05	4.05691e-05	3.46433e-05	3.44771e-05	3.33591e-05	3.66348e-05	3.60041e-05	3.62919e-05	3.69873e-05	0.000369668	10	RNA binding protein [Histoplasma capsulatum G217B]
34	gi|2019174858|gb|KAG5292488.1|	2.42723e-05	4.87998e-05	5.59007e-05	3.13482e-05	5.44174e-05	2.59286e-05	3.06734e-05	2.77213e-05	3.35595e-05	3.54103e-05	0.000368032	10	hypothetical protein I7I48_04600 [Histoplasma capsulatum G217B]
22	gi|2019180384|gb|KAG5297966.1|	5.79194e-05		5.05491e-05		6.14071e-05	4.29696e-05		4.83438e-05	4.8739e-05	5.80094e-05	0.000367937	7	glucanosyltransferase [Histoplasma capsulatum G217B]
1604	gi|2019182807|gb|KAG5300356.1|	4.71936e-05	4.55581e-05	3.92904e-05	2.67306e-05	5.26432e-05	2.83893e-05	2.77123e-05	3.12816e-05	3.35926e-05	2.53807e-05	0.000357772	10	aminomethyltransferase [Histoplasma capsulatum G217B]
538	gi|2019171596|gb|KAG5289249.1|	3.20207e-05	4.79097e-05	3.90753e-05	4.48821e-05	4.07643e-05	2.60931e-05	3.27699e-05	4.07645e-05	2.2987e-05	2.91233e-05	0.00035639	10	hypothetical protein I7I48_08524 [Histoplasma capsulatum G217B]
1794	gi|2019177701|gb|KAG5295310.1|	3.71616e-05	3.16458e-05	3.86073e-05	3.40517e-05	3.71167e-05	6.85137e-05	2.20679e-05	2.76201e-05	3.00411e-05	2.89883e-05	0.000355814	10	hypothetical protein I7I48_12151 [Histoplasma capsulatum G217B]
1529	gi|2019172358|gb|KAG5290011.1|	3.5293e-05	4.26056e-05	3.55528e-05	2.35472e-05	4.17297e-05	3.68481e-05	3.0779e-05	3.5002e-05	4.94965e-05	2.24419e-05	0.000353296	10	eukaryotic translation initiation factor 2 beta subunit [Histoplasma capsulatum G217B]
51	gi|2019176864|gb|KAG5294473.1|	4.20925e-05	3.5236e-05	3.64823e-05	3.2295e-05	3.015e-05	3.03083e-05	2.46601e-05	5.03433e-05	2.93707e-05	3.93247e-05	0.000350263	10	SWI/SNF and RSC complex subunit Ssr4 [Histoplasma capsulatum G217B]
614	gi|2019175063|gb|KAG5292693.1|	3.95759e-05	3.1721e-05	3.28136e-05	3.39623e-05	3.94818e-05	3.19744e-05	3.41966e-05	3.44057e-05	3.93696e-05	3.22383e-05	0.000349739	10	microtubule binding protein HOOK3 [Histoplasma capsulatum G217B]
1813	gi|2019173877|gb|KAG5291507.1|	3.52434e-05	4.6641e-05	3.17861e-05	2.82291e-05	4.73283e-05	2.79559e-05	3.21729e-05	3.43805e-05	3.97625e-05	2.33378e-05	0.000346837	10	proteasome component PRE6 [Histoplasma capsulatum G217B]
1280	gi|2019181032|gb|KAG5298614.1|	3.38377e-05	3.58172e-05	3.757e-05	3.26374e-05	3.38748e-05	3.05995e-05	3.21005e-05	3.36353e-05	3.60874e-05	3.92339e-05	0.000345394	10	pre-mRNA polyadenylation factor fip1 [Histoplasma capsulatum G217B]
1642	gi|1999193906|gb|QSS61326.1|	3.21772e-05	3.15804e-05	4.15605e-05	3.46852e-05	4.1805e-05	2.51693e-05	3.20309e-05	2.99365e-05	2.98779e-05	4.41695e-05	0.000342992	10	nuclear cap-binding protein [Histoplasma capsulatum] : gi150411844gbEDN07232.1 conserved hypothetical protein [Histoplasma capsulatum NAm1] : gi154281705refXP_001541665.1 conserved hypothetical protein [Histoplasma capsulatum NAm1]
123	gi|2019174563|gb|KAG5292193.1|	3.78455e-05	4.25341e-05	3.46988e-05	3.79183e-05	4.1987e-05	2.65244e-05	3.14837e-05	3.22849e-05	3.23576e-05	2.42984e-05	0.000341933	10	acyl-RNA-complex subunit [Histoplasma capsulatum G217B]
1782	gi|225563019|gb|EEH11298.1|	3.65341e-05	3.98362e-05	3.56691e-05	3.22744e-05	4.46619e-05	2.58337e-05	3.28233e-05	3.43381e-05	3.76253e-05	2.04903e-05	0.000340086	10	small COPII coat GTPase sar1 [Histoplasma capsulatum G186AR] : gi325092968gbEGC46278.1 small COPII coat GTPase sar1 [Histoplasma capsulatum H88] : gi1999204433gbQSS71742.1 small COPII coat GTPase sar1 [Histoplasma capsulatum G186AR] : gi154280374refXP_001541000.1 GTP-binding protein sarA [Histoplasma capsulatum NAm1] : gi150412943gbEDN08330.1 GTP-binding protein sarA [Histoplasma capsulatum NAm1]…
473	gi|2019171642|gb|KAG5289295.1|	3.40152e-05	3.50433e-05	2.98702e-05	3.28456e-05	7.22716e-05	1.2923e-05	2.42912e-05	2.42759e-05	3.32962e-05	3.96647e-05	0.000338497	10	nuclear pore complex subunit Nup159 [Histoplasma capsulatum G217B]
941	gi|2019172020|gb|KAG5289673.1|	3.49542e-05	3.00069e-05	3.53149e-05	3.56996e-05	3.8165e-05	2.48479e-05	3.42845e-05	3.2953e-05	3.19194e-05	3.84771e-05	0.000336623	10	V-SNARE [Histoplasma capsulatum G217B]
489	gi|2019172195|gb|KAG5289848.1|	3.71976e-05	3.8028e-05	3.79226e-05	3.0848e-05	3.37458e-05	2.92418e-05	4.20766e-05	3.08805e-05	3.86816e-05	1.75566e-05	0.000336179	10	UTP-glucose-1-phosphate uridylyltransferase [Histoplasma capsulatum G217B]
1273	gi|2019175309|gb|KAG5292939.1|	3.61537e-05	4.3253e-05	4.16497e-05	3.46748e-05	3.06186e-05	2.4549e-05	3.22157e-05	3.05106e-05	3.53178e-05	2.42778e-05	0.000333221	10	psi protein [Histoplasma capsulatum G217B]
963	gi|2019172098|gb|KAG5289751.1|	3.03239e-05	3.15909e-05	3.42717e-05	3.89923e-05	3.3181e-05	2.72434e-05	3.31136e-05	2.71282e-05	3.7494e-05	3.71671e-05	0.000330506	10	hypothetical protein I7I48_09175 [Histoplasma capsulatum G217B]
658	gi|2019175264|gb|KAG5292894.1|	3.72411e-05	4.07299e-05	3.17842e-05	3.4378e-05	3.81244e-05	2.57388e-05	2.86675e-05	2.74062e-05	3.13712e-05	3.38588e-05	0.0003293	10	adenosine kinase [Histoplasma capsulatum G217B]
816	gi|2019183528|gb|KAG5301077.1|	4.12468e-05	3.56709e-05	5.22998e-05	2.87494e-05	3.2557e-05		3.70358e-05	3.30471e-05	3.76233e-05	2.86566e-05	0.000326887	9	F-box domain-containing protein [Histoplasma capsulatum G217B]
1893	gi|225556120|gb|EEH04410.1|	3.70228e-05	4.05426e-05	3.34892e-05	2.96789e-05	3.99715e-05	3.48777e-05	2.74587e-05	2.87756e-05	3.10203e-05	2.38154e-05	0.000326653	10	hypothetical protein HCBG_07635 [Histoplasma capsulatum G186AR] : gi1999201360gbQSS68671.1 40S ribosomal protein S28 [Histoplasma capsulatum G186AR] : gi154275822refXP_001538756.1 40S ribosomal protein S28 [Histoplasma capsulatum NAm1] : gi2019173721gbKAG5291368.1 40S ribosomal protein S28 [Histoplasma capsulatum] : gi1999192275gbQSS59775.1 40S ribosomal protein S28 [Histoplasma capsulatum] : gi2…
1853	gi|1999191516|gb|QSS59108.1|	3.01325e-05	3.48516e-05	2.26595e-05	1.61647e-05	2.84989e-05	2.88784e-05	2.59627e-05	2.98751e-05	3.25808e-05	7.61429e-05	0.000325747	10	small nuclear ribonucleoprotein Sm D3 [Histoplasma capsulatum] : gi325094696gbEGC48006.1 small nuclear ribonucleoprotein Sm D3 [Histoplasma capsulatum H88] : gi225555382gbEEH03674.1 small nuclear ribonucleoprotein Sm D3 [Histoplasma capsulatum G186AR] : gi1999186359gbQSS54157.1 small nuclear ribonucleoprotein Sm D3 [Histoplasma capsulatum H88] : gi1999207893gbQSS75199.1 small nuclear ribonucleopr…
667	gi|2019174410|gb|KAG5292040.1|	2.89544e-05	3.44633e-05	3.52561e-05	3.01466e-05	3.61604e-05	3.04991e-05	3.26635e-05	3.07428e-05	3.21059e-05	3.38018e-05	0.000324794	10	APSES transcription factor [Histoplasma capsulatum G217B]
595	gi|2019174525|gb|KAG5292155.1|	2.95042e-05	3.19745e-05	3.87298e-05	4.76339e-05	3.19937e-05	2.58742e-05	2.90577e-05	2.61313e-05	2.79871e-05	3.41393e-05	0.000323026	10	hypothetical protein I7I48_04165 [Histoplasma capsulatum G217B]
1611	gi|2019180513|gb|KAG5298095.1|	3.32126e-05	4.14741e-05	3.37476e-05	2.73836e-05	3.41256e-05	2.66381e-05	3.19038e-05	3.35673e-05	3.52712e-05	2.5211e-05	0.000322535	10	vacuolar ATP synthase subunit F [Histoplasma capsulatum G217B] : gi1999184287gbQSS52086.1 vacuolar ATP synthase subunit F [Histoplasma capsulatum H88]
580	gi|2019182827|gb|KAG5300376.1|	3.64237e-05	3.38108e-05	4.14022e-05	3.50788e-05	3.03417e-05	2.76173e-05	2.91154e-05	2.36852e-05	2.8793e-05	3.57304e-05	0.000321999	10	hypothetical protein I7I48_00052 [Histoplasma capsulatum G217B]
1702	gi|2019182941|gb|KAG5300490.1|	3.21116e-05	3.01291e-05	3.66521e-05	3.46232e-05	3.0839e-05	2.89116e-05	3.22194e-05	2.78227e-05	3.28837e-05	3.48886e-05	0.000321081	10	DUF2420 domain-containing protein [Histoplasma capsulatum G217B]
1147	gi|2019172266|gb|KAG5289919.1|	3.60698e-05	4.42189e-05		4.22716e-05	3.5165e-05	3.68653e-05	2.89685e-05	3.78809e-05	3.61654e-05	2.32716e-05	0.000320877	9	UDP-N-acetylglucosamine pyrophosphorylase [Histoplasma capsulatum G217B]
109	gi|2019177366|gb|KAG5294975.1|	3.88561e-05	4.7856e-05	2.84524e-05	2.64554e-05	4.06438e-05	2.76988e-05	3.02432e-05	3.17241e-05	3.13676e-05	1.66079e-05	0.000319905	10	saccharopine dehydrogenase [Histoplasma capsulatum G217B]
1430	gi|2019177133|gb|KAG5294742.1|	2.20493e-05	2.9513e-05	1.86746e-05	5.24443e-05	2.64511e-05	4.21684e-05	8.15958e-05	2.10516e-05	2.53594e-05		0.000319307	9	ankyrin repeat protein [Histoplasma capsulatum G217B]
1166	gi|2019177123|gb|KAG5294732.1|	4.51366e-05	5.68651e-05	3.85934e-05		4.64292e-05		5.12353e-05	4.17873e-05	3.90804e-05		0.000319127	7	superoxide dismutase [Histoplasma capsulatum G217B]
1155	gi|1999182619|gb|QSS50419.1|	3.66296e-05	4.44228e-05	4.06231e-05	3.21077e-05		3.26481e-05			5.42074e-05	7.74959e-05	0.000318135	7	calcineurin regulatory subunit CalB [Histoplasma capsulatum H88]
1350	gi|154281533|ref|XP_001541579.1|	6.25803e-06	4.10224e-06	9.1737e-05	3.88107e-06	3.63814e-06		4.40258e-05	7.76224e-05	8.09587e-05	3.62655e-06	0.00031585	9	cell division control protein 54 [Histoplasma capsulatum NAm1] : gi150411758gbEDN07146.1 cell division control protein 54 [Histoplasma capsulatum NAm1] : gi1999193993gbQSS61413.1 vacuolar transporter chaperone 4 [Histoplasma capsulatum]
985	gi|2019177439|gb|KAG5295048.1|	3.56397e-05	3.90951e-05	3.37725e-05	3.28114e-05	3.81309e-05	2.50662e-05	2.86507e-05	2.54826e-05	3.1496e-05	2.50906e-05	0.000315236	10	GTPase-activating protein GYP5 [Histoplasma capsulatum G217B]
1196	gi|2019179117|gb|KAG5296699.1|		4.0764e-05	3.94808e-05	2.22112e-05	5.39313e-05	2.65078e-05	2.76565e-05	2.53181e-05	3.71762e-05	3.83564e-05	0.000311402	9	phosphoglucomutase [Histoplasma capsulatum G217B]
1505	gi|2019180640|gb|KAG5298222.1|	3.7252e-05		4.00413e-05	3.45854e-05	3.90856e-05	3.15552e-05	3.22384e-05	3.13331e-05	3.20689e-05	3.25763e-05	0.000310736	9	sorting nexin 3 [Histoplasma capsulatum G217B]
588	gi|2019177679|gb|KAG5295288.1|	2.47691e-05	3.18117e-05	3.475e-05	3.41474e-05	3.69928e-05	2.88443e-05	2.85832e-05	2.40279e-05	2.77554e-05	3.35311e-05	0.000305213	10	peroxisomal membrane protein recepto, peroxin 19 [Histoplasma capsulatum G217B]
788	gi|2019180399|gb|KAG5297981.1|	1.5279e-05	3.77294e-05	3.45062e-05	3.47e-05	3.95785e-05	2.59132e-05	3.51228e-05	3.13439e-05	1.91962e-05	3.12126e-05	0.000304582	10	rho-GTPase-activating protein [Histoplasma capsulatum G217B]
216	gi|240278916|gb|EER42422.1|	4.31892e-05	4.20834e-05	4.45836e-05	3.40296e-05		3.18788e-05	4.08293e-05	3.39748e-05	2.88892e-05		0.000299458	8	ran GTPase activating protein [Histoplasma capsulatum H143]
698	gi|2019169400|gb|KAG5287073.1|	2.42916e-05	3.64739e-05	3.41058e-05	3.25173e-05	3.31678e-05	2.3413e-05	2.55919e-05	2.35658e-05	2.86719e-05	3.69282e-05	0.000298727	10	mitochondrial intermembrane space translocase subunit Tim10 [Histoplasma capsulatum G217B] : gi240277327gbEER40836.1 conserved hypothetical protein [Histoplasma capsulatum H143] : gi325091755gbEGC45065.1 conserved hypothetical protein [Histoplasma capsulatum H88] : gi225562244gbEEH10524.1 conserved hypothetical protein [Histoplasma capsulatum G186AR] : gi1999188034gbQSS55831.1 mitochondrial inter…
173	gi|2019179231|gb|KAG5296813.1|	2.74379e-05	2.28652e-05	3.12806e-05	3.32733e-05	2.84775e-05	3.38991e-05	2.84734e-05	3.44436e-05	2.94312e-05	2.65001e-05	0.000296082	10	hypothetical protein I7I48_05745 [Histoplasma capsulatum G217B]
55	gi|2019174940|gb|KAG5292570.1|	2.66033e-05	4.01731e-05	2.81695e-05	1.94907e-05	4.32778e-05	2.30382e-05	2.95058e-05	3.30079e-05	2.97487e-05	2.20945e-05	0.00029511	10	alternative NADH-dehydrogenase [Histoplasma capsulatum G217B]
917	gi|2019174313|gb|KAG5291943.1|	4.48887e-05	2.98597e-05	4.64672e-05	2.92152e-05	2.86621e-05	2.15257e-05	1.84283e-05	2.21524e-05	2.32864e-05	2.51442e-05	0.00028963	10	DASH complex subunit ask1 [Histoplasma capsulatum G217B]
1020	gi|2019180512|gb|KAG5298094.1|	2.6775e-05	4.4438e-05	3.21864e-05	3.67056e-05	3.77868e-05	2.51191e-05	2.03494e-05	1.77836e-05	2.15506e-05	2.68698e-05	0.000289564	10	phosphatidylglycerol/phosphatidylinositol transfer protein [Histoplasma capsulatum G217B]
633	gi|2019174283|gb|KAG5291913.1|	3.11213e-05	3.11739e-05	3.6383e-05	3.1821e-05	3.24857e-05	2.06954e-05	2.83072e-05	2.68105e-05	2.92483e-05	2.12809e-05	0.000289327	10	RNA binding domain-containing protein [Histoplasma capsulatum G217B]
1285	gi|2019174293|gb|KAG5291923.1|	2.99717e-05	4.12496e-05	3.04311e-05	2.72671e-05	2.32841e-05	2.50588e-05	3.27945e-05	2.87673e-05	3.25513e-05	1.75337e-05	0.000288909	10	anthranilate synthase multifunctional enzyme [Histoplasma capsulatum G217B]
63	gi|2019170257|gb|KAG5287922.1|	3.01768e-05	3.41312e-05	3.03235e-05	2.46331e-05	2.86814e-05	2.77968e-05	3.01478e-05	3.11074e-05	3.31852e-05	1.86445e-05	0.000288828	10	ABC drug exporter AtrF [Histoplasma capsulatum G217B]
622	gi|2019177001|gb|KAG5294610.1|	2.22182e-05	2.97383e-05	4.09916e-05	3.86324e-05	2.92983e-05	2.87238e-05	2.70693e-05	2.69476e-05	1.83713e-05	2.52937e-05	0.000287284	10	30S ribosomal protein S7 [Histoplasma capsulatum G217B]
858	gi|2019171468|gb|KAG5289121.1|	2.49044e-05	3.36853e-05	3.1089e-05	2.77591e-05	2.57005e-05	2.66829e-05	3.56822e-05	2.48704e-05	2.81776e-05	2.64514e-05	0.000285003	10	hypothetical protein I7I48_08363 [Histoplasma capsulatum G217B]
1769	gi|1999194630|gb|QSS62050.1|	2.37139e-05	4.03341e-05	3.63171e-05	3.35573e-05	3.46763e-05	1.18524e-05	2.78098e-05	2.6917e-05	3.48543e-05	1.44626e-05	0.000284495	10	eukaryotic translation initiation factor 3 subunit 2 [Histoplasma capsulatum] : gi154279406refXP_001540516.1 eukaryotic translation initiation factor 3 39 kDa subuni [Histoplasma capsulatum NAm1] : gi150412459gbEDN07846.1 eukaryotic translation initiation factor 3 39 kDa subuni [Histoplasma capsulatum NAm1] : gi2019171021gbKAG5288683.1 eukaryotic translation initiation factor 3 subunit 2 [Histopl…
509	gi|2019183657|gb|KAG5301206.1|	3.98922e-05		4.02445e-05	2.93648e-05	4.47384e-05	2.22129e-05	2.37131e-05	2.62359e-05	3.1565e-05	2.22129e-05	0.00028018	9	RhoGAP and Fes/CIP4 domain-containing protein [Histoplasma capsulatum G217B]
561	gi|2019172155|gb|KAG5289808.1|	3.81653e-05	4.55281e-05	3.94394e-05	2.34822e-05	2.88613e-05	2.37623e-05	3.67427e-05		4.3681e-05		0.000279662	8	phenylalanyl-tRNA synthetase subunit beta cytoplasmic [Histoplasma capsulatum G217B]
19	gi|2019174542|gb|KAG5292172.1|	4.62502e-05		4.78462e-05		4.49761e-05	2.89036e-05	3.6848e-05		3.7083e-05	3.77121e-05	0.000279619	7	ubiquitin C-terminal hydrolase [Histoplasma capsulatum G217B]
1148	gi|150412519|gb|EDN07906.1|	3.14322e-05	3.80553e-05	3.64942e-05		3.3707e-05	3.66703e-05	3.05005e-05	3.64129e-05	3.6173e-05		0.000279445	8	UDP-N-acetylglucosamine pyrophosphorylase [Histoplasma capsulatum NAm1] : gi1999194565gbQSS61985.1 UDP-N-acetylglucosamine pyrophosphorylase [Histoplasma capsulatum] : gi154279526refXP_001540576.1 UDP-N-acetylglucosamine pyrophosphorylase [Histoplasma capsulatum NAm1]
1663	gi|2019177578|gb|KAG5295187.1|	2.7331e-05	2.37388e-05	4.01744e-05	2.30137e-05	2.96366e-05	2.25258e-05	2.47532e-05	2.95528e-05	2.63671e-05	3.16891e-05	0.000278783	10	CORD and CS domain-containing protein [Histoplasma capsulatum G217B]
146	gi|2019177078|gb|KAG5294687.1|	2.77528e-05	2.90296e-05	1.73882e-05	2.26804e-05	4.78366e-05	1.69679e-05	2.9047e-05	2.55996e-05	2.34163e-05	3.90488e-05	0.000278767	10	anucleate primary sterigmata protein B [Histoplasma capsulatum G217B]
1644	gi|2019177539|gb|KAG5295148.1|	3.24257e-05	3.866e-05		2.74937e-05	4.09696e-05	2.90023e-05	3.1209e-05	3.26082e-05	3.39119e-05	1.10025e-05	0.000277283	9	coatomer beta subunit [Histoplasma capsulatum G217B]
1669	gi|2019184518|gb|KAG5302067.1|	2.96427e-05	3.12308e-05	2.31851e-05	2.3726e-05	3.11843e-05	2.07307e-05	2.66588e-05	2.39258e-05	2.62935e-05	3.96112e-05	0.000276189	10	copper resistance protein Crd2 [Histoplasma capsulatum G217B]
898	gi|2019179563|gb|KAG5297145.1|		5.19949e-05	4.66567e-05	2.83812e-05	3.92465e-05	2.6534e-05	2.36188e-05	3.75151e-05	2.19237e-05		0.000275871	8	anthranilate synthase component I [Histoplasma capsulatum G217B]
199	gi|2019171790|gb|KAG5289443.1|	4.88379e-05	4.26071e-05	2.85207e-05	3.15442e-05	3.73784e-05	9.00618e-06	1.8846e-05	2.24859e-05	2.41126e-05	9.16677e-06	0.000272506	10	NADH-cytochrome b5 reductase [Histoplasma capsulatum G217B]
1530	gi|2019184154|gb|KAG5301703.1|	5.3941e-05	2.59993e-05	2.5629e-05	1.59636e-05	3.14537e-05	2.24574e-05	2.61942e-05	2.80447e-05	2.6182e-05	1.54853e-05	0.00027135	10	sugar transporter [Histoplasma capsulatum G217B]
1330	gi|2019179456|gb|KAG5297038.1|	2.70726e-05	1.73314e-05	1.96049e-05	4.30524e-05	3.3189e-05	1.6315e-05	3.81418e-05	1.6344e-05	2.42889e-05	3.26753e-05	0.000268015	10	COPII coated assembly protein SEC16 [Histoplasma capsulatum G217B]
943	gi|2019179979|gb|KAG5297561.1|	3.21546e-05	3.24358e-05	2.69164e-05	2.10255e-05	3.06431e-05	2.5706e-05	2.3974e-05	2.64578e-05	2.79299e-05	1.80219e-05	0.000265265	10	peroxisomal-coenzyme A synthetase [Histoplasma capsulatum G217B]
245	gi|2019176724|gb|KAG5294333.1|	3.62289e-05	4.03416e-05	2.79056e-05	2.20426e-05	2.98717e-05	1.82465e-05	2.86083e-05	2.3569e-05	2.59722e-05	1.15967e-05	0.000264383	10	karyopherin Kap123 [Histoplasma capsulatum G217B]
784	gi|154283627|ref|XP_001542609.1|	1.76946e-05	3.19611e-05	2.2034e-05	1.07639e-05	1.80504e-05	1.76402e-05	3.3932e-05	1.90669e-05	3.04662e-05	6.25617e-05	0.000264171	10	small nuclear ribonucleoprotein SmG [Histoplasma capsulatum NAm1] : gi1999187668gbQSS55465.1 hypothetical protein I7I53_03347 [Histoplasma capsulatum H88] : gi150410789gbEDN06177.1 small nuclear ribonucleoprotein SmG [Histoplasma capsulatum NAm1] : gi1999198369gbQSS65714.1 small nuclear ribonucleoprotein SmG [Histoplasma capsulatum] : gi225561938gbEEH10218.1 hypothetical protein HCBG_01863 [Histo…
60	gi|2019169435|gb|KAG5287108.1|			4.18863e-05	4.54286e-05	3.7405e-05	3.56014e-05		3.93271e-05		6.43775e-05	0.000264026	6	hypothetical protein I7I48_02959 [Histoplasma capsulatum G217B]
907	gi|2019181029|gb|KAG5298611.1|	3.22698e-05	2.67571e-05	2.90332e-05	2.55449e-05	3.45044e-05	1.95731e-05	2.30637e-05	2.16821e-05	2.60383e-05	2.45628e-05	0.000263029	10	nucleoporin NUP49/NSP49 [Histoplasma capsulatum G217B]
1455	gi|2019180189|gb|KAG5297771.1|	2.72718e-05	3.07264e-05	2.97664e-05	2.97453e-05	2.34342e-05	2.02046e-05	2.29445e-05	1.9826e-05	2.21853e-05	3.62878e-05	0.000262392	10	THO complex subunit, THOC7 superfamily domain-containing protein [Histoplasma capsulatum G217B]
188	gi|2019174502|gb|KAG5292132.1|	3.17382e-05	3.63335e-05	2.69156e-05	2.30367e-05	6.60475e-06	2.69035e-05	1.96751e-05	3.03658e-05	2.10059e-05	3.68801e-05	0.000259459	10	stress response RCI peptide [Histoplasma capsulatum G217B]
638	gi|2019182981|gb|KAG5300530.1|	2.22451e-05	2.79148e-05	2.43064e-05	2.32764e-05	3.50187e-05	1.7432e-05	2.63185e-05	2.28902e-05	2.41694e-05	3.46883e-05	0.00025826	10	DUF1014 domain-containing protein [Histoplasma capsulatum G217B]
631	gi|2019180234|gb|KAG5297816.1|	8.20848e-05	2.38191e-05	2.80959e-05	1.68885e-05	1.69132e-05	1.77937e-05	1.72971e-05	1.92855e-05	2.03911e-05	1.35914e-05	0.00025616	10	hypothetical protein I7I48_07067 [Histoplasma capsulatum G217B]
209	gi|2019172343|gb|KAG5289996.1|	2.83801e-05	2.43942e-05	3.64102e-05	2.38845e-05	3.88743e-05	2.11071e-05	3.07665e-05	3.40225e-05		1.82889e-05	0.000256128	9	26S proteasome non-ATPase regulatory subunit 8 (RpnL) [Histoplasma capsulatum G217B]
1210	gi|2019174133|gb|KAG5291763.1|	2.7221e-05	3.78657e-05	3.21459e-05	1.91056e-05	3.56529e-05	1.28988e-05	1.88014e-05	2.50686e-05	2.78271e-05	1.78773e-05	0.000254464	10	L-xylulose reductase [Histoplasma capsulatum G217B]
1626	gi|2019182823|gb|KAG5300372.1|	2.59477e-05	2.88531e-05	2.36558e-05	1.96746e-05	3.28344e-05	2.27522e-05	2.43059e-05	2.5016e-05	3.57811e-05	1.26118e-05	0.000251433	10	fumarylacetoacetase [Histoplasma capsulatum G217B]
1344	gi|2019177432|gb|KAG5295041.1|		4.27896e-05	3.7854e-05	3.03685e-05	4.11317e-05	3.08828e-05		2.43978e-05	4.39421e-05		0.000251367	7	t-SNARE [Histoplasma capsulatum G217B]
706	gi|1999208875|gb|QSS76181.1|	3.36409e-05	4.29032e-05	3.82843e-05	3.92377e-05		3.44037e-05		2.35105e-05	3.7545e-05		0.000249525	7	CRAL/TRIO domain-containing protein [Histoplasma capsulatum G186AR] : gi2019187703gbKAG5305220.1 CRAL/TRIO domain-containing protein [Histoplasma capsulatum] : gi225557126gbEEH05413.1 CRAL/TRIO domain-containing protein [Histoplasma capsulatum G186AR]
1846	gi|2019174691|gb|KAG5292321.1|	2.18271e-05	3.03161e-05	3.12874e-05	3.29446e-05	1.35905e-05	1.72851e-05	2.8133e-05	2.29542e-05	2.37158e-05	2.60995e-05	0.000248153	10	zinc finger protein [Histoplasma capsulatum G217B]
544	gi|2019175059|gb|KAG5292689.1|	3.37814e-05	3.61731e-05	2.45771e-05	2.89176e-05	3.12778e-05	2.51453e-05	1.44781e-05	1.91669e-05	2.2292e-05	1.15525e-05	0.000247362	10	mitochondrial carrier protein [Histoplasma capsulatum G217B]
757	gi|2019177828|gb|KAG5295437.1|	2.67705e-05	3.1316e-05	2.63953e-05	3.30204e-05	1.81659e-05		2.86223e-05	2.88368e-05	2.31023e-05	3.00576e-05	0.000246287	9	dsDNA-binding protein PDCD5 [Histoplasma capsulatum G217B]
1132	gi|2019179350|gb|KAG5296932.1|	1.8174e-05	3.11376e-05	2.42551e-05	2.54184e-05	2.73138e-05	2.36921e-05	2.30085e-05	2.96765e-05	3.21054e-05	1.07563e-05	0.000245538	10	phosphoprotein phosphatase A [Histoplasma capsulatum G217B]
1503	gi|2019172516|gb|KAG5290169.1|	3.22367e-05	3.22015e-05	2.28853e-05	2.91397e-05		1.50718e-05	2.48559e-05	1.90303e-05	2.70342e-05	4.30123e-05	0.000245468	9	peptidase [Histoplasma capsulatum G217B]
1363	gi|2019180216|gb|KAG5297798.1|	2.45131e-05	3.7821e-05	1.83377e-05	2.57158e-05	4.21972e-05	6.39759e-06	2.64996e-05	1.74843e-05	2.33643e-05	2.31123e-05	0.000245443	10	acetyltransferase [Histoplasma capsulatum G217B]
1756	gi|2019169464|gb|KAG5287137.1|	2.8211e-05	3.88459e-05	2.57852e-05	2.44039e-05	2.69095e-05	2.32748e-05	2.28675e-05	2.42347e-05	3.02737e-05		0.000244806	9	40S ribosomal protein S20 [Histoplasma capsulatum G217B] : gi325091662gbEGC44972.1 40S ribosomal protein S20 [Histoplasma capsulatum H88] : gi1999205035gbQSS72343.1 40S ribosomal protein S20 [Histoplasma capsulatum G186AR] : gi225554886gbEEH03180.1 40S ribosomal protein S20 [Histoplasma capsulatum G186AR] : gi240274263gbEER37780.1 40S ribosomal protein S20 [Histoplasma capsulatum H143] : gi150409…
711	gi|1999184130|gb|QSS51929.1|	2.68374e-05	1.58353e-05	4.65954e-05	4.49805e-05	2.78705e-05	1.68273e-05	1.35241e-05	1.97111e-05	2.08252e-05	8.11317e-06	0.00024112	10	60S ribosomal protein L37 [Histoplasma capsulatum H88] : gi240282188gbEER45691.1 conserved hypothetical protein [Histoplasma capsulatum H143] : gi325088326gbEGC41636.1 conserved hypothetical protein [Histoplasma capsulatum H88]
164	gi|225554603|gb|EEH02899.1|	3.05735e-05	3.01795e-05	2.44247e-05	2.23606e-05	2.93074e-05	2.2215e-05	2.40668e-05	2.18927e-05	2.20257e-05	1.07753e-05	0.000237821	10	GTP-binding protein ypt3 [Histoplasma capsulatum G186AR] : gi1999206644gbQSS73951.1 GTP-binding protein ypt3 [Histoplasma capsulatum G186AR] : gi2019178366gbKAG5295968.1 GTP-binding protein ypt3 [Histoplasma capsulatum] : gi154277098refXP_001539394.1 Rab1a [Histoplasma capsulatum NAm1] : gi325094881gbEGC48191.1 GTP-binding protein ypt3 [Histoplasma capsulatum H88] : gi1999182416gbQSS50216.1 GTP-b…
1469	gi|2019170413|gb|KAG5288078.1|	3.05387e-05	3.16133e-05	1.59767e-05	1.6889e-05	3.55824e-05	1.77284e-05	2.25694e-05	2.49293e-05	2.05684e-05	2.03964e-05	0.000236792	10	mitochondrial ATP synthase epsilon chain domain-containing protein [Histoplasma capsulatum G217B]
1587	gi|2019176880|gb|KAG5294489.1|	2.71793e-05	2.724e-05	2.61863e-05	2.44633e-05	2.97866e-05	1.20928e-05	2.18025e-05	2.17478e-05	2.30413e-05	2.23027e-05	0.000235843	10	tyrosyl-tRNA synthetase [Histoplasma capsulatum G217B]
1405	gi|2019177671|gb|KAG5295280.1|	3.2648e-05	2.75146e-05	1.84404e-05	2.37609e-05	2.66267e-05	1.57046e-05	2.11235e-05	1.99246e-05	2.14472e-05	2.79953e-05	0.000235186	10	cytochrome c oxidase copper chaperone Cox17 [Histoplasma capsulatum G217B]
689	gi|2019180786|gb|KAG5298368.1|	1.45289e-05	2.01862e-05	2.25612e-05	2.3709e-05	2.98184e-05	1.7569e-05	2.34714e-05	1.99486e-05	2.16924e-05	4.08458e-05	0.000234331	10	hypothetical protein I7I48_07803 [Histoplasma capsulatum G217B]
1130	gi|2019179413|gb|KAG5296995.1|	2.44225e-05	3.7608e-05	2.17637e-05	1.83197e-05	2.52208e-05	1.58503e-05	2.77377e-05	2.23169e-05	3.10485e-05	9.69491e-06	0.000233983	10	UPF0041 domain-containing protein [Histoplasma capsulatum G217B]
1423	gi|2019177132|gb|KAG5294741.1|	1.62592e-05	1.91142e-05	2.88853e-05	2.17664e-05	2.54864e-05	2.684e-05	2.183e-05	2.3585e-05	2.36561e-05	2.61005e-05	0.000233523	10	M protein repeat protein [Histoplasma capsulatum G217B]
236	gi|2019183444|gb|KAG5300993.1|	2.66092e-05	2.83875e-05	2.95682e-05	1.80825e-05	3.18385e-05	2.5253e-05	2.71879e-05		2.70051e-05	1.9546e-05	0.000233478	9	valyl-tRNA synthetase [Histoplasma capsulatum G217B]
969	gi|2019183394|gb|KAG5300943.1|	1.52677e-05	1.75519e-05	3.34158e-05	3.20492e-05	2.85389e-05	2.18411e-05	1.74779e-05	2.04076e-05	1.69864e-05	2.90832e-05	0.00023262	10	Drmip_Hesp domain-containing protein [Histoplasma capsulatum G217B]
279	gi|2019179865|gb|KAG5297447.1|	2.05353e-05	1.86007e-05	2.42699e-05	1.90263e-05	3.39437e-05	2.09727e-05	2.19503e-05	2.44045e-05	2.52298e-05	2.23417e-05	0.000231275	10	DUF2408 superfamily domain-containing protein [Histoplasma capsulatum G217B]
1140	gi|1999189072|gb|QSS56868.1|	2.45559e-05	2.70816e-05	2.39646e-05	3.03929e-05	3.00805e-05		3.01309e-05	2.2802e-05	1.94446e-05	2.26575e-05	0.00023111	9	hypothetical protein I7I53_05206 [Histoplasma capsulatum H88] : gi325092938gbEGC46248.1 conserved hypothetical protein [Histoplasma capsulatum H88] : gi150411651gbEDN07039.1 predicted protein [Histoplasma capsulatum NAm1] : gi154281319refXP_001541472.1 predicted protein [Histoplasma capsulatum NAm1]
1244	gi|2019183626|gb|KAG5301175.1|	0.000126513	3.29882e-05	2.77596e-06		3.24757e-06	1.34269e-06			6.25614e-05	5.64366e-07	0.000229993	7	ribosome biogenesis protein (Rrs1) [Histoplasma capsulatum G217B]
635	gi|2019175095|gb|KAG5292725.1|	2.4631e-05	2.55214e-05	2.30416e-05	2.40154e-05	2.96438e-05	2.01669e-05	1.8141e-05	2.46254e-05	2.87345e-05	1.09345e-05	0.000229456	10	transcription elongation complex subunit [Histoplasma capsulatum G217B]
128	gi|2019179045|gb|KAG5296627.1|	2.69411e-05	2.99164e-05	2.43304e-05	2.51592e-05	2.04381e-05	2.06755e-05	2.04076e-05	1.91148e-05	2.44833e-05	1.64779e-05	0.000227944	10	26S proteasome regulatory subunit [Histoplasma capsulatum G217B]
301	gi|240275387|gb|EER38901.1|	2.46651e-05	2.90658e-05	2.32486e-05	2.1556e-05	2.87489e-05	1.48747e-05	2.10248e-05	2.39807e-05	2.70389e-05	1.31547e-05	0.000227358	10	vacuolar biogenesis protein [Histoplasma capsulatum H143] : gi1999187516gbQSS55313.1 GTPase Rab7 [Histoplasma capsulatum H88] : gi325091228gbEGC44538.1 vacuolar biogenesis protein [Histoplasma capsulatum H88] : gi2019183306gbKAG5300855.1 GTPase Rab7 [Histoplasma capsulatum G217B] : gi225561783gbEEH10063.1 GTPase Rab7 [Histoplasma capsulatum G186AR] : gi1999205607gbQSS72915.1 GTPase Rab7 [Histopla…
121	gi|2019177430|gb|KAG5295039.1|	2.9021e-05	3.31492e-05		2.58823e-05	3.60063e-05	2.18262e-05	2.19797e-05	2.54238e-05	2.97997e-05		0.000223088	8	RuvB-like helicase [Histoplasma capsulatum G217B]
1753	gi|1999196273|gb|QSS63626.1|	3.01376e-05	4.31296e-05			3.59336e-05	2.79182e-05	2.83204e-05	3.30016e-05	2.38007e-05		0.000222242	7	40S ribosomal protein S26E [Histoplasma capsulatum] : gi154278495refXP_001540061.1 40S ribosomal protein S26 [Histoplasma capsulatum NAm1] : gi150413646gbEDN09029.1 40s ribosomal protein s26 [Histoplasma capsulatum NAm1] : gi2019179861gbKAG5297443.1 40S ribosomal protein S26E [Histoplasma capsulatum G217B]
1158	gi|2019179043|gb|KAG5296625.1|	5.1175e-05	9.27842e-06	2.30639e-05	3.26579e-05	4.66294e-05		7.95612e-06	7.10077e-06	5.57601e-06	3.52976e-05	0.000218735	9	methyltransferase [Histoplasma capsulatum G217B]
451	gi|2019184314|gb|KAG5301863.1|	2.56403e-05	2.31126e-05	2.33553e-05	2.00073e-05	2.45883e-05	1.8582e-05	1.97778e-05	2.02343e-05	2.45054e-05	1.88063e-05	0.00021861	10	viral A-type inclusion protein repeat protein [Histoplasma capsulatum G217B]
1388	gi|2019179728|gb|KAG5297310.1|	1.84416e-05	5.76851e-05	1.54672e-05	1.12344e-05	2.05848e-05	1.87326e-05	2.16231e-05	1.69822e-05	2.72003e-05	9.47254e-06	0.000217424	10	UDP-glucose:glycoprotein glucosyltransferase [Histoplasma capsulatum G217B]
606	gi|240274602|gb|EER38118.1|	2.30571e-05	3.7002e-05	2.88668e-05	2.73716e-05	3.1702e-05	2.09029e-05		1.83479e-05	3.01448e-05		0.000217395	8	fibrillarin [Histoplasma capsulatum H143] : gi325090936gbEGC44246.1 fibrillarin [Histoplasma capsulatum H88] : gi225561500gbEEH09780.1 fibrillarin [Histoplasma capsulatum G186AR] : gi1999187230gbQSS55027.1 fibrillarin [Histoplasma capsulatum H88] : gi1999205897gbQSS73205.1 fibrillarin [Histoplasma capsulatum G186AR] : gi2019181238gbKAG5298802.1 fibrillarin [Histoplasma capsulatum]
1586	gi|2019175339|gb|KAG5292969.1|	2.3489e-05	2.68848e-05	2.54947e-05	2.43464e-05	2.34172e-05	2.03063e-05	1.89457e-05	1.93916e-05	2.03296e-05	1.3986e-05	0.000216591	10	ADP-ribose pyrophosphatase [Histoplasma capsulatum G217B]
1194	gi|2019174857|gb|KAG5292487.1|	1.66169e-05	1.92623e-05	2.76966e-05	2.01363e-05	2.87876e-05	8.20129e-06	3.479e-05	2.03084e-05	1.59221e-05	2.33651e-05	0.000215087	10	hypothetical protein I7I48_04599 [Histoplasma capsulatum G217B]
181	gi|2019180836|gb|KAG5298418.1|	1.69526e-05	1.59645e-05	2.71737e-05	3.53917e-05	2.30608e-05	1.06618e-05	2.88631e-05	2.16341e-05	1.49957e-05	2.00729e-05	0.000214771	10	transcription initiation protein spt5 [Histoplasma capsulatum G217B]
357	gi|2019172132|gb|KAG5289785.1|	2.62828e-05	2.51862e-05	2.9163e-05	2.38013e-05	2.29396e-05	1.74422e-05	1.6646e-05	1.63049e-05	2.0559e-05	1.50432e-05	0.000213368	10	import inner membrane translocase subunit tim-50 [Histoplasma capsulatum G217B]
1032	gi|2019184209|gb|KAG5301758.1|	2.82563e-05	3.07983e-05	3.12735e-05	2.82646e-05	5.17574e-06	3.26469e-05	2.49401e-05	1.5801e-05		1.57553e-05	0.000212912	9	hypothetical protein I7I48_01882 [Histoplasma capsulatum G217B]
549	gi|2019184284|gb|KAG5301833.1|			3.77019e-05	5.1045e-05	4.41397e-05	2.08874e-05	3.67194e-05			2.11038e-05	0.000211597	6	hsp70-like protein [Histoplasma capsulatum G217B]
531	gi|2019183687|gb|KAG5301236.1|	2.61208e-05	2.61078e-05	2.28289e-05	1.91364e-05	2.66157e-05	1.58178e-05	1.8025e-05	2.23288e-05	2.38347e-05	1.06795e-05	0.000211495	10	PCI domain-containing protein [Histoplasma capsulatum G217B]
541	gi|2019177822|gb|KAG5295431.1|	2.62276e-05	3.43757e-05	1.99055e-05	2.66729e-05	2.21416e-05	1.5034e-05	1.23308e-05	1.70879e-05	2.09361e-05	1.66157e-05	0.000211328	10	DnaJ domain-containing protein [Histoplasma capsulatum G217B]
1680	gi|2019179405|gb|KAG5296987.1|	1.85292e-05	2.20227e-05	2.38158e-05	1.93157e-05	2.60882e-05	1.98356e-05	1.84463e-05	1.93723e-05	2.43606e-05	1.86317e-05	0.000210418	10	synaptobrevin [Histoplasma capsulatum G217B]
1513	gi|325091528|gb|EGC44838.1|	2.8441e-05	1.82413e-05	2.4031e-05	2.01679e-05	1.93709e-05	1.25152e-05	2.08293e-05	2.9891e-05	2.28558e-05	1.24747e-05	0.000208818	10	SAP domain-containing protein [Histoplasma capsulatum H88] : gi240273047gbEER36570.1 SAP domain-containing protein [Histoplasma capsulatum H143] : gi1999187812gbQSS55609.1 SAP domain-containing protein [Histoplasma capsulatum H88]
950	gi|2019180634|gb|KAG5298216.1|	1.1824e-05	1.70796e-05	2.90103e-05	3.53218e-05	1.27172e-05	1.76189e-05	1.55237e-05	2.72107e-05	2.79312e-05	1.40785e-05	0.000208316	10	dynactin subunit [Histoplasma capsulatum G217B]
131	gi|240272944|gb|EER36468.1|	3.03533e-05		4.06863e-05	4.09998e-05				3.00417e-05	4.3934e-05	2.20331e-05	0.000208048	6	conserved hypothetical protein [Histoplasma capsulatum H143] : gi1999183879gbQSS51678.1 disrupter of telomere silencing protein Dot5 [Histoplasma capsulatum H88] : gi325088599gbEGC41909.1 conserved hypothetical protein [Histoplasma capsulatum H88]
1788	gi|225561878|gb|EEH10158.1|	2.98911e-05	2.14153e-05	1.97372e-05	1.87128e-05	2.27999e-05	2.42273e-05	1.7717e-05	1.06598e-05	2.45156e-05	1.80427e-05	0.000207719	10	conserved hypothetical protein [Histoplasma capsulatum G186AR] : gi325091323gbEGC44633.1 conserved hypothetical protein [Histoplasma capsulatum H88] : gi240275486gbEER39000.1 conserved hypothetical protein [Histoplasma capsulatum H143] : gi150410736gbEDN06124.1 predicted protein [Histoplasma capsulatum NAm1] : gi2019183405gbKAG5300954.1 ATP synthase E chain domain-containing protein [Histoplasma …
1609	gi|2019179164|gb|KAG5296746.1|	1.89199e-05	1.86556e-05	2.15775e-05	2.27596e-05	2.43447e-05	1.61144e-05	1.86063e-05	1.30608e-05	1.94646e-05	3.40071e-05	0.000207511	10	aspartic endopeptidase Pep2 [Histoplasma capsulatum G217B]
262	gi|2019179026|gb|KAG5296608.1|	2.09939e-05	2.29765e-05	2.10422e-05	2.42394e-05	1.88862e-05	1.67284e-05	2.84034e-05	1.73278e-05	2.07969e-05	1.48521e-05	0.000206247	10	CCAAT-binding transcription factor HapB [Histoplasma capsulatum G217B]
537	gi|2019177398|gb|KAG5295007.1|	1.2821e-05	1.86803e-05	1.96455e-05	3.70473e-05	1.90562e-05	1.08937e-05	1.68763e-05	1.6863e-05	1.68654e-05	3.72264e-05	0.000205975	10	nucleoporin SONB [Histoplasma capsulatum G217B]
410	gi|2019175408|gb|KAG5293038.1|	1.9881e-05	2.70231e-05	1.5438e-05	1.79965e-05	2.9667e-05	1.76751e-05	2.33158e-05	1.81972e-05	2.28948e-05	1.32973e-05	0.000205386	10	endocytosis and membrane growth and polarity [Histoplasma capsulatum G217B]
526	gi|2019173788|gb|KAG5291418.1|	1.45014e-05	2.35592e-05	1.94695e-05	1.96443e-05	2.5099e-05	1.62876e-05	2.08052e-05	1.74666e-05	2.15251e-05	2.41553e-05	0.000202513	10	translation machinery-associated protein [Histoplasma capsulatum G217B]
648	gi|2019180694|gb|KAG5298276.1|	1.73381e-05	1.92933e-05	1.58217e-05	2.13274e-05	1.97971e-05	1.49543e-05	2.48175e-05	2.02554e-05	2.06955e-05	2.74153e-05	0.000201715	10	U4/U6.U5 tri-snRNP-associated protein snu66 [Histoplasma capsulatum G217B]
908	gi|2019180195|gb|KAG5297777.1|	2.0195e-05	2.28802e-05	2.84893e-05	2.03851e-05	1.75464e-05	1.63697e-05	2.12957e-05	1.758e-05	2.32196e-05	1.30358e-05	0.000200997	10	DnaJ domain-containing protein [Histoplasma capsulatum G217B]
1107	gi|2019180835|gb|KAG5298417.1|	3.10745e-05	3.14358e-05	2.03421e-05	1.86121e-05	3.2205e-05			2.03776e-05	3.04644e-05	1.64589e-05	0.00020097	8	acyl-CoA dehydrogenase [Histoplasma capsulatum G217B]
485	gi|2019180696|gb|KAG5298278.1|	2.24042e-05	2.09679e-05	2.211e-05	1.50171e-05	2.52718e-05	1.89801e-05	2.23829e-05	1.61499e-05	2.5223e-05	9.98207e-06	0.000198489	10	sphingosine-1-phosphate lyase [Histoplasma capsulatum G217B]
1547	gi|2019175314|gb|KAG5292944.1|	3.25459e-06	3.271e-06	3.73503e-06	0.00016528	6.0163e-06	1.52091e-06	3.06744e-06	3.44123e-06	4.09262e-06	4.74419e-06	0.000198423	10	peroxin 3 [Histoplasma capsulatum G217B]
646	gi|2019183977|gb|KAG5301526.1|	2.08732e-05	1.8226e-05	2.10181e-05	1.84966e-05	2.11832e-05	1.46423e-05	2.38331e-05	1.74115e-05	2.21189e-05	1.81144e-05	0.000195917	10	fes/CIP4 homology domain-containing protein [Histoplasma capsulatum G217B]
1134	gi|2019172001|gb|KAG5289654.1|	2.14728e-05	2.68924e-05	2.21989e-05	1.37585e-05	2.21002e-05	1.65399e-05	1.63502e-05	1.71766e-05	1.95194e-05	1.97362e-05	0.000195745	10	cellular morphogenesis protein [Histoplasma capsulatum G217B]
1595	gi|2019174537|gb|KAG5292167.1|	2.11656e-05	2.5109e-05	1.93743e-05	2.14583e-05	2.70498e-05	1.61518e-05	1.35177e-05	1.80313e-05	1.93243e-05	1.43226e-05	0.000195505	10	pre-mRNA-splicing factor cef1 [Histoplasma capsulatum G217B]
634	gi|2019180246|gb|KAG5297828.1|	2.53528e-05	3.64511e-05	2.15096e-05	1.84765e-05			3.02817e-05	3.07762e-05	3.15638e-05		0.000194412	7	DNA/RNA non-specific nuclease [Histoplasma capsulatum G217B]
1146	gi|225557776|gb|EEH06061.1|	2.45544e-05	3.9566e-05	1.98627e-05	2.69666e-05		2.26017e-05	2.08371e-05	1.75032e-05	2.2171e-05		0.000194063	8	translation initiation factor eIF3f [Histoplasma capsulatum G186AR] : gi2019175202gbKAG5292832.1 translation initiation factor eIF3f [Histoplasma capsulatum G217B] : gi2019175865gbKAG5293479.1 translation initiation factor eIF3f [Histoplasma capsulatum] : gi1999207623gbQSS74929.1 translation initiation factor eIF3f [Histoplasma capsulatum G186AR]
1602	gi|2019180630|gb|KAG5298212.1|	2.24518e-05	2.51987e-05	1.96818e-05	1.94019e-05	2.36897e-05	1.81147e-05	1.90211e-05	1.47386e-05	1.625e-05	1.52433e-05	0.000193792	10	histidyl-tRNA synthetase [Histoplasma capsulatum G217B]
1301	gi|2019172106|gb|KAG5289759.1|	1.93404e-05	1.93208e-05	1.80452e-05	2.04043e-05	2.20897e-05	2.17715e-05	1.68062e-05	1.83503e-05	1.76691e-05	1.9315e-05	0.000193112	10	RNA-binding protein 8A [Histoplasma capsulatum G217B]
82	gi|2019177792|gb|KAG5295401.1|	2.20434e-05	2.68422e-05	2.39593e-05	1.97892e-05	1.87391e-05	1.64529e-05	1.74655e-05	1.46887e-05	2.26615e-05	9.26557e-06	0.000191907	10	thiosulfate sulfurtransferase [Histoplasma capsulatum G217B]
225	gi|2019174616|gb|KAG5292246.1|		9.8767e-06	8.06172e-06	3.80109e-05	8.26305e-05	4.32097e-06	1.18702e-05	5.84932e-06	1.09911e-05	1.91377e-05	0.000190749	9	molybdenum cofactor biosynthesis protein [Histoplasma capsulatum G217B]
29	gi|2019179950|gb|KAG5297532.1|	2.30683e-05	2.14105e-05	2.16686e-05	1.82222e-05	2.0853e-05	1.71734e-05	1.88147e-05	1.2171e-05	1.48903e-05	2.21604e-05	0.000190432	10	SAP domain-containing protein [Histoplasma capsulatum G217B]
1766	gi|2019171557|gb|KAG5289210.1|	1.51089e-05	3.10655e-05		2.03409e-05	2.97994e-05	1.20217e-05	1.92955e-05	2.22293e-05	1.6188e-05	2.40887e-05	0.000190138	9	intermembrane space import and assembly protein [Histoplasma capsulatum G217B]
548	gi|2019183076|gb|KAG5300625.1|	2.21996e-05	2.56253e-05	2.15545e-05	1.86917e-05	2.38186e-05	1.90252e-05	1.36597e-05	2.09242e-05	2.44683e-05		0.000189967	9	receptor-associated protein [Histoplasma capsulatum G217B]
1535	gi|2019169386|gb|KAG5287059.1|	1.89658e-05	2.10342e-05	2.32153e-05	2.1293e-05	1.97849e-05	1.45485e-05	1.88979e-05	1.86883e-05	1.56309e-05	1.68861e-05	0.000188945	10	hypothetical protein I7I48_02895 [Histoplasma capsulatum G217B]
1404	gi|2019177684|gb|KAG5295293.1|	2.49033e-05	2.61916e-05	2.04517e-05	1.56774e-05	2.49951e-05	1.41858e-05	2.17999e-05	1.96832e-05	2.04848e-05		0.000188373	9	glutamyl-tRNA synthetase [Histoplasma capsulatum G217B]
1524	gi|2019175325|gb|KAG5292955.1|	1.66367e-05	1.6603e-05	1.89627e-05	2.29182e-05	2.02267e-05	1.38077e-05	1.58391e-05	1.89419e-05	1.94394e-05	2.3146e-05	0.000186521	10	hypothetical protein I7I48_05196 [Histoplasma capsulatum G217B]
1275	gi|2019177563|gb|KAG5295172.1|	2.11536e-05	2.77332e-05	2.21182e-05	1.29531e-05	2.79506e-05	1.37769e-05	1.70736e-05	1.53372e-05	1.44399e-05	1.31464e-05	0.000185683	10	beta-glucosidase [Histoplasma capsulatum G217B]
319	gi|2019179696|gb|KAG5297278.1|	2.25564e-05	2.44982e-05	1.65545e-05	1.56017e-05	2.23409e-05	1.31444e-05	1.67217e-05	1.93561e-05	1.90726e-05	1.5265e-05	0.000185111	10	5-oxoprolinase [Histoplasma capsulatum G217B]
1413	gi|2019177251|gb|KAG5294860.1|	1.97063e-05	2.0083e-05	1.87336e-05	2.21003e-05	2.01507e-05	9.89087e-06	1.63264e-05	1.44642e-05	2.05842e-05	2.2144e-05	0.000184183	10	La domain family [Histoplasma capsulatum G217B]
1129	gi|2019172158|gb|KAG5289811.1|	2.65757e-05		2.52578e-05	1.7956e-05	2.17675e-05	1.63162e-05	1.96262e-05	1.66915e-05	2.49196e-05	1.48232e-05	0.000183934	9	inosine-5'-monophosphate dehydrogenase [Histoplasma capsulatum G217B]
1676	gi|2019171531|gb|KAG5289184.1|	2.23771e-05	2.75e-05	1.9129e-05	1.74935e-05	2.66951e-05	1.29436e-05	1.1467e-05	1.47622e-05	2.03883e-05	1.10163e-05	0.000183772	10	NADB Rossman superfamily domain-containing protein [Histoplasma capsulatum G217B]
1785	gi|325094823|gb|EGC48133.1|	1.59416e-05	2.48878e-05	1.64003e-05	1.46722e-05	2.21103e-05	1.72682e-05	1.29967e-05	1.91146e-05	1.89064e-05	2.00727e-05	0.000182371	10	autophagy protein [Histoplasma capsulatum H88] : gi240273744gbEER37263.1 autophagy protein [Histoplasma capsulatum H143] : gi1999207767gbQSS75073.1 microtubial binding protein [Histoplasma capsulatum G186AR] : gi1999186483gbQSS54281.1 microtubial binding protein [Histoplasma capsulatum H88] : gi225555513gbEEH03805.1 microtubial binding protein [Histoplasma capsulatum G186AR] : gi2019175061gbKAG52…
869	gi|1999192707|gb|QSS60207.1|	1.68227e-05	1.4944e-05	1.92464e-05	1.99739e-05	1.77102e-05	1.42729e-05	1.6314e-05	1.75427e-05	1.8429e-05	2.56521e-05	0.000180908	10	prefoldin subunit [Histoplasma capsulatum] : gi2019184065gbKAG5301614.1 prefoldin subunit [Histoplasma capsulatum G217B] : gi2019181596gbKAG5299160.1 prefoldin subunit [Histoplasma capsulatum] : gi1999200909gbQSS68220.1 prefoldin subunit [Histoplasma capsulatum G186AR] : gi1999181930gbQSS49730.1 prefoldin subunit [Histoplasma capsulatum H88] : gi240278998gbEER42504.1 prefoldin subunit 4 [Histopla…
235	gi|2019175112|gb|KAG5292742.1|	1.97492e-05	2.45648e-05	2.70968e-05	1.86969e-05	1.9128e-05	8.76906e-06	1.2397e-05	1.98449e-05	1.81288e-05	1.13161e-05	0.000179692	10	ubiquitin carboxyl-terminal hydrolase [Histoplasma capsulatum G217B]
1100	gi|2019184558|gb|KAG5302107.1|	2.19917e-05	2.13639e-05	2.14874e-05	1.41456e-05	2.28248e-05	1.62349e-05	1.73852e-05	1.80388e-05	1.33592e-05	1.16198e-05	0.000178451	10	ATP-binding cassette protein [Histoplasma capsulatum G217B]
1319	gi|1999186332|gb|QSS54130.1|	1.2362e-05	1.46785e-05	1.35383e-05	1.25895e-05	1.59129e-05	4.85703e-05	2.10056e-05	7.8468e-06	1.79432e-05	1.39595e-05	0.000178407	10	mitochondrial import receptor subunit tom22 [Histoplasma capsulatum H88] : gi325094671gbEGC47981.1 mitochondrial import receptor subunit tom22 [Histoplasma capsulatum H88] : gi2019174916gbKAG5292546.1 mitochondrial import receptor subunit tom22 [Histoplasma capsulatum G217B] : gi240273893gbEER37412.1 mitochondrial import receptor subunit TOM22 [Histoplasma capsulatum H143]
1738	gi|2019176589|gb|KAG5294198.1|	1.45167e-05		2.88295e-05		4.24627e-05	1.14974e-05	2.21613e-05	2.26405e-05	3.38252e-05		0.000175933	7	proteasome regulatory particle [Histoplasma capsulatum G217B]
1502	gi|2019180972|gb|KAG5298554.1|	1.50879e-05	1.70621e-05	5.93201e-05	1.16918e-05	1.601e-05	1.23547e-05	9.96867e-06	1.26442e-05	1.5001e-05	6.72028e-06	0.000175861	10	ubiquinol-cytochrome c reductase complex ubiquinone-binding protein [Histoplasma capsulatum G217B]
597	gi|2019177628|gb|KAG5295237.1|	1.80192e-05	2.1717e-05	1.5805e-05	2.20364e-05	2.16918e-05	1.35365e-05	1.41307e-05	1.2707e-05	2.07676e-05	1.53133e-05	0.000175725	10	alanyl-tRNA synthetase [Histoplasma capsulatum G217B]
1112	gi|1999193970|gb|QSS61390.1|	1.62154e-05	1.54681e-05	1.21941e-05	1.22843e-05	1.16775e-05	1.79449e-05	1.24801e-05	1.44277e-05	2.00627e-05	4.26711e-05	0.000175426	10	small nuclear ribonucleoprotein Sm D1 [Histoplasma capsulatum] : gi154281585refXP_001541605.1 predicted protein [Histoplasma capsulatum NAm1] : gi150411784gbEDN07172.1 predicted protein [Histoplasma capsulatum NAm1] : gi2019185196gbKAG5302713.1 small nuclear ribonucleoprotein Sm D1 [Histoplasma capsulatum] : gi225563163gbEEH11442.1 small nuclear ribonucleoprotein Sm D1 [Histoplasma capsulatum G18…
652	gi|2019171630|gb|KAG5289283.1|	1.42513e-05	1.96372e-05	1.794e-05	1.9842e-05	2.1993e-05	1.08322e-05	1.95696e-05	1.6584e-05	1.82555e-05	1.48966e-05	0.000173802	10	sister chromatid separation protein [Histoplasma capsulatum G217B]
337	gi|2019171850|gb|KAG5289503.1|	1.59347e-05	2.50265e-05	2.1826e-05	2.09214e-05	2.07096e-05		1.96579e-05	1.78979e-05	2.36642e-05	8.08224e-06	0.00017372	9	COPII coated vesicle component Erv46 [Histoplasma capsulatum G217B]
101	gi|2019174810|gb|KAG5292440.1|	1.56515e-05	1.72136e-05	1.81978e-05	1.64743e-05	2.06732e-05	1.7148e-05	1.53227e-05	1.60822e-05	1.65288e-05	1.96007e-05	0.000172893	10	LYR family protein, iron-sulfur cluster biosynthesis protein Isd11 [Histoplasma capsulatum G217B]
330	gi|2019171437|gb|KAG5289090.1|	1.64762e-05	2.14083e-05		7.19939e-06	1.158e-05	1.42604e-05	2.261e-05	1.97196e-05	1.65083e-05	4.03075e-05	0.000170069	9	small nuclear ribonucleoprotein [Histoplasma capsulatum G217B]
1242	gi|2019184076|gb|KAG5301625.1|	1.62553e-05	2.28054e-05	2.16491e-05	1.85594e-05	1.76255e-05	2.13438e-05	1.75002e-05	1.40871e-05	1.97808e-05		0.000169607	9	hsp70-like protein [Histoplasma capsulatum G217B]
1814	gi|154271173|ref|XP_001536440.1|	1.88823e-05	2.29782e-05	2.01739e-05	1.97207e-05	2.24686e-05		1.98218e-05	2.22026e-05	2.27051e-05		0.000168953	8	predicted protein [Histoplasma capsulatum NAm1] : gi150409663gbEDN05107.1 predicted protein [Histoplasma capsulatum NAm1]
583	gi|2019179589|gb|KAG5297171.1|	1.97533e-05	2.03704e-05	1.83138e-05	1.35892e-05	2.19254e-05	1.33041e-05	1.74322e-05	1.62502e-05	1.68167e-05	1.08756e-05	0.000168631	10	protein transporter sec24 [Histoplasma capsulatum G217B]
1628	gi|2019172034|gb|KAG5289687.1|	1.59974e-05	2.2227e-05	1.39897e-05	2.03486e-05	1.75919e-05	1.34899e-05	1.75826e-05	1.3662e-05	1.72035e-05	1.65362e-05	0.000168629	10	prefoldin subunit 2 [Histoplasma capsulatum G217B] : gi225562803gbEEH11082.1 conserved hypothetical protein [Histoplasma capsulatum G186AR] : gi1999204225gbQSS71534.1 prefoldin subunit 2 [Histoplasma capsulatum G186AR] : gi325092746gbEGC46056.1 prefoldin subunit 2 [Histoplasma capsulatum H88] : gi1999188886gbQSS56682.1 prefoldin subunit 2 [Histoplasma capsulatum H88] : gi240279618gbEER43123.1 pre…
677	gi|150411007|gb|EDN06395.1|	2.50157e-05	2.08724e-05	1.35055e-05	9.89475e-06	3.00347e-05	1.69545e-05	1.59496e-05	1.2701e-05	1.48731e-05	8.15485e-06	0.000167956	10	protein transport protein SEC61 alpha subunit [Histoplasma capsulatum NAm1] : gi240273141gbEER36664.1 SNARE SEC61 alpha subunit [Histoplasma capsulatum H143] : gi2019169330gbKAG5287003.1 protein transporter SEC61 alpha subunit [Histoplasma capsulatum G217B] : gi1999198585gbQSS65930.1 protein transporter SEC61 alpha subunit [Histoplasma capsulatum] : gi1999187909gbQSS55706.1 protein transporter SE…
70	gi|2019184365|gb|KAG5301914.1|	2.0187e-05	2.2114e-05	2.30018e-05	1.55245e-05	1.63471e-05	1.44734e-05	1.72684e-05	1.76291e-05	1.69288e-05	4.41202e-06	0.000167886	10	sterol 24-C-methyltransferase [Histoplasma capsulatum G217B]
1321	gi|2019183414|gb|KAG5300963.1|	1.68195e-05	1.47206e-05	2.01987e-05	1.70688e-05	2.14211e-05	1.56151e-05	1.27338e-05	1.17381e-05	1.30183e-05	2.32105e-05	0.000166545	10	DnaJ domain-containing protein [Histoplasma capsulatum G217B]
1281	gi|2019180440|gb|KAG5298022.1|	1.04225e-05	7.32091e-05	1.07297e-05	8.7585e-06	2.2149e-05	7.07392e-06	5.17339e-06	1.81888e-05	6.91813e-06	3.19481e-06	0.000165818	10	lon proteinase [Histoplasma capsulatum G217B]
982	gi|2019180240|gb|KAG5297822.1|	2.44365e-05	1.64369e-05	3.14862e-05	2.61618e-05	2.63563e-05	1.32702e-05	6.90354e-06	4.00179e-06	7.26466e-06	7.36323e-06	0.000163681	10	nuclear distribution protein NudE [Histoplasma capsulatum G217B]
684	gi|2019171696|gb|KAG5289349.1|	1.7564e-05	1.86218e-05	1.9403e-05	1.58769e-05	2.22396e-05	1.47468e-05	1.52372e-05	1.64921e-05	1.85686e-05	4.91223e-06	0.000163662	10	oligosaccharyltransferase alpha subunit [Histoplasma capsulatum G217B]
896	gi|2019176556|gb|KAG5294165.1|	1.82241e-05	2.55456e-05	2.65306e-05	2.11873e-05		1.91741e-05	1.52525e-05	1.92786e-05	1.82038e-05		0.000163397	8	stromal membrane-associated protein [Histoplasma capsulatum G217B]
942	gi|225562125|gb|EEH10405.1|	1.67679e-05		1.87773e-05	1.81361e-05	1.62381e-05	1.93545e-05	1.52174e-05	2.14237e-05	1.56817e-05	2.15827e-05	0.000163179	9	conserved hypothetical protein [Histoplasma capsulatum G186AR] : gi1999205236gbQSS72544.1 hypothetical protein I7I50_00416 [Histoplasma capsulatum G186AR] : gi2019172969gbKAG5290616.1 hypothetical protein I7I52_07684 [Histoplasma capsulatum]
1743	gi|2019183408|gb|KAG5300957.1|	1.46271e-05	3.81923e-05		1.66226e-05	1.89111e-05	1.31323e-05	2.30292e-05		2.09071e-05	1.76853e-05	0.000163107	8	hypothetical protein I7I48_00804 [Histoplasma capsulatum G217B]
1349	gi|225563139|gb|EEH11418.1|	1.56693e-06			2.04319e-06	4.90634e-06			7.32698e-05	7.83145e-05	8.28394e-07	0.000160929	6	DNA replication licensing factor MCM4 [Histoplasma capsulatum G186AR]
476	gi|2019176905|gb|KAG5294514.1|	2.85852e-05	3.46433e-05	3.22995e-05			1.80567e-05	2.39542e-05	2.28105e-05			0.000160349	6	bifunctional tryptophan synthase TRPB [Histoplasma capsulatum G217B]
1083	gi|2019179719|gb|KAG5297301.1|	1.70113e-05	1.77178e-05	1.43257e-05	1.47435e-05	1.97502e-05	1.78554e-05	1.29416e-05	1.7047e-05	1.4516e-05	1.33036e-05	0.000159212	10	hsp7-like protein [Histoplasma capsulatum G217B]
572	gi|2019180122|gb|KAG5297704.1|	1.63804e-05	1.71711e-05	1.5826e-05	1.43264e-05	1.72398e-05	1.23956e-05	1.4809e-05	1.47905e-05	1.77206e-05	1.74726e-05	0.000158132	10	leukotriene A4 hydrolase [Histoplasma capsulatum G217B]
649	gi|2019170686|gb|KAG5288351.1|	1.4856e-05	1.90703e-05	1.74701e-05	1.33098e-05	2.10977e-05	1.28402e-05	1.46958e-05	1.58099e-05	1.93143e-05	9.21655e-06	0.000157681	10	adenylosuccinate lyase [Histoplasma capsulatum G217B]
1156	gi|2019176981|gb|KAG5294590.1|	1.48869e-05	2.20548e-05	1.18472e-05	1.45556e-05	1.81812e-05	8.49854e-06	1.14605e-05	1.24872e-05	2.45776e-05	1.87293e-05	0.000157279	10	eukaryotic translation initiation factor 5B [Histoplasma capsulatum G217B]
1433	gi|240279850|gb|EER43355.1|	1.4929e-05	1.93766e-05	1.73022e-05	1.48049e-05	1.98842e-05	1.87635e-05	1.11521e-05	1.72962e-05	1.58976e-05	7.30426e-06	0.000156711	10	translocon protein Sec61beta [Histoplasma capsulatum H143] : gi325092978gbEGC46288.1 translocon protein Sec61beta [Histoplasma capsulatum H88] : gi1999204446gbQSS71755.1 translocon protein Sec61beta [Histoplasma capsulatum G186AR] : gi2019185328gbKAG5302845.1 translocon protein Sec61beta [Histoplasma capsulatum] : gi225563030gbEEH11309.1 conserved hypothetical protein [Histoplasma capsulatum G186…
435	gi|2019177608|gb|KAG5295217.1|	1.35306e-05	1.67146e-05	1.46177e-05	1.839e-05	1.8711e-05	1.14667e-05	1.3777e-05	1.30206e-05	1.57635e-05	1.97346e-05	0.000155726	10	hypothetical protein I7I48_12021 [Histoplasma capsulatum G217B]
1103	gi|2019184770|gb|KAG5302319.1|	1.35162e-05	1.78151e-05	1.67572e-05	1.31438e-05	2.07228e-05	1.53885e-05	1.40298e-05	1.47213e-05	1.87757e-05	1.06855e-05	0.000155556	10	cell lysis protein cwl1 [Histoplasma capsulatum G217B]
1141	gi|2019174294|gb|KAG5291924.1|	2.2973e-05	1.95366e-05	1.63958e-05	1.43998e-05	1.80046e-05	1.683e-05	1.3667e-05	1.29387e-05	1.54342e-05	5.00106e-06	0.000155181	10	hypothetical protein I7I48_03865 [Histoplasma capsulatum G217B]
1809	gi|2019174394|gb|KAG5292024.1|	1.42026e-05	1.66689e-05	1.52727e-05	1.45615e-05	2.9305e-05	1.21655e-05	1.24585e-05	1.54986e-05	1.4264e-05	1.06316e-05	0.000155029	10	actin [Histoplasma capsulatum G217B]
248	gi|2019182820|gb|KAG5300369.1|	1.15289e-05	1.49985e-05	1.39334e-05	7.9049e-06	1.76646e-05	1.12697e-05	1.47287e-05	1.20789e-05	1.4725e-05	3.55881e-05	0.000154421	10	aspartate semialdehyde dehydrogenase [Histoplasma capsulatum G217B]
294	gi|2019175115|gb|KAG5292745.1|	1.56453e-05	1.52781e-05	1.55531e-05	1.82925e-05	2.0911e-05	1.18019e-05	1.33809e-05	1.15623e-05	1.30339e-05	1.78637e-05	0.000153323	10	F1F0-ATP synthase regulatory factor Stf2, nitrosative stress-induced transcript [Histoplasma capsulatum G217B]
1777	gi|2019172407|gb|KAG5290060.1|		4.52466e-06	2.32228e-05	2.8325e-06	5.62205e-06	4.46374e-05		2.50954e-05	4.26171e-05	4.56093e-06	0.000153113	8	MRS7 family protein [Histoplasma capsulatum G217B]
1220	gi|1999182156|gb|QSS49956.1|	1.07577e-05	1.669e-05	1.48654e-05	1.36701e-05	8.7419e-06	1.26093e-05	7.71403e-06	1.59207e-05	1.81277e-05	3.36676e-05	0.000152764	10	pre-mRNA-splicing factor [Histoplasma capsulatum H88] : gi325090491gbEGC43801.1 pre-mRNA-splicing factor Ini1 [Histoplasma capsulatum H88] : gi2019183836gbKAG5301385.1 pre-mRNA-splicing factor [Histoplasma capsulatum G217B] : gi2019173511gbKAG5291158.1 pre-mRNA-splicing factor [Histoplasma capsulatum] : gi240278589gbEER42095.1 pre-mRNA splicing factor ini-1 [Histoplasma capsulatum H143] : gi19992…
1514	gi|2019174832|gb|KAG5292462.1|	2.35541e-05	2.79729e-05	1.73614e-05	1.49614e-05	2.21514e-05		1.75722e-05	1.08541e-05	1.66643e-05		0.000151092	8	proteasome 26S subunit [Histoplasma capsulatum G217B]
1724	gi|2019175206|gb|KAG5292836.1|		1.98802e-05	1.88496e-05	2.0978e-05	2.65198e-05	1.90431e-05		1.53001e-05		2.89651e-05	0.000149536	7	complexed with Cdc5 protein Cwf18 [Histoplasma capsulatum G217B]
956	gi|2019179857|gb|KAG5297439.1|	3.04988e-05		2.28264e-05	2.03233e-05		2.31661e-05		2.38662e-05	2.77197e-05		0.0001484	6	T-complex protein 1 subunit eta [Histoplasma capsulatum G217B]
1571	gi|2019171992|gb|KAG5289645.1|	1.46807e-05	1.51801e-05	1.3838e-05	1.62026e-05	1.48518e-05	1.34977e-05	1.56283e-05	1.31953e-05	1.39169e-05	1.73788e-05	0.00014837	10	hypothetical protein I7I48_09033 [Histoplasma capsulatum G217B]
1564	gi|2019174532|gb|KAG5292162.1|	2.52909e-05		2.45544e-05	2.12347e-05	2.70948e-05		1.78736e-05	1.42229e-05		1.69613e-05	0.000147233	7	deoxyhypusine hydroxylase [Histoplasma capsulatum G217B]
227	gi|2019181068|gb|KAG5298650.1|	8.51223e-06	1.50494e-05	2.25108e-05	2.14809e-05	1.50065e-05	1.4819e-05	1.53904e-05	1.32448e-05	1.01843e-05	1.08489e-05	0.000147047	10	heat shock transcription factor [Histoplasma capsulatum G217B]
1192	gi|2019179032|gb|KAG5296614.1|	1.65577e-05	1.44226e-05	1.53154e-05	1.57292e-05	1.98446e-05	1.36272e-05	1.12772e-05	1.26007e-05	1.79322e-05	8.27459e-06	0.000145581	10	arsenite resistance protein Ars2 [Histoplasma capsulatum G217B]
966	gi|2019174967|gb|KAG5292597.1|	1.79948e-05	1.51303e-05	1.49922e-05	1.6971e-05	2.00378e-05	7.77331e-06	1.64843e-05	1.53436e-05	9.74228e-06	1.10697e-05	0.000145539	10	DUF618 domain-containing protein [Histoplasma capsulatum G217B]
306	gi|2019177559|gb|KAG5295168.1|	1.77318e-05	2.2957e-05	2.07087e-05	1.69271e-05	2.05088e-05	9.01126e-06	1.00409e-05	1.15768e-05	1.59209e-05		0.000145383	9	cell wall biogenesis protein phosphatase Ssd1 [Histoplasma capsulatum G217B]
156	gi|2019172130|gb|KAG5289783.1|	1.46401e-05	1.83693e-05	1.43796e-05	1.41745e-05	1.37324e-05	1.33432e-05	1.20242e-05	1.43336e-05	1.31746e-05	1.69487e-05	0.00014512	10	histone deacetylase [Histoplasma capsulatum G217B] : gi150412620gbEDN08007.1 hypothetical protein HCAG_04517 [Histoplasma capsulatum NAm1] : gi154279728refXP_001540677.1 hypothetical protein HCAG_04517 [Histoplasma capsulatum NAm1]
746	gi|2019183475|gb|KAG5301024.1|	1.24511e-05	1.66574e-05	1.71532e-05	1.65619e-05	1.62341e-05	7.58126e-06	1.10624e-05	9.24041e-06	1.76179e-05	1.9534e-05	0.000144094	10	FAS1 domain-containing protein [Histoplasma capsulatum G217B]
1532	gi|2019170544|gb|KAG5288209.1|	6.93828e-06	1.85469e-05	1.25147e-05	1.15076e-05	1.71978e-05	8.48564e-06	2.04698e-05	2.28398e-05	1.37555e-05	1.00383e-05	0.000142294	10	phospholipid-translocating P-type ATPase domain-containing protein [Histoplasma capsulatum G217B]
1826	gi|150407399|gb|EDN02940.1|	1.0226e-05	1.96475e-05	1.33189e-05	1.58866e-05	2.32684e-05	4.05589e-06	1.51004e-05	9.88979e-06	1.28379e-05	1.72924e-05	0.000141524	10	hypothetical protein HCAG_00804 [Histoplasma capsulatum NAm1] : gi1999208567gbQSS75873.1 cyclin-dependent protein kinase regulatory subunit [Histoplasma capsulatum G186AR] : gi2019174344gbKAG5291974.1 cyclin-dependent protein kinase regulatory subunit [Histoplasma capsulatum G217B] : gi2019187397gbKAG5304914.1 cyclin-dependent protein kinase regulatory subunit [Histoplasma capsulatum] : gi2402772…
900	gi|94483234|gb|ABF22674.1|	1.78947e-05	1.43885e-05	2.71633e-05		2.2236e-05		1.2168e-05	2.50784e-05	2.10813e-05		0.00014001	7	putative high affinity copper transporter [Histoplasma capsulatum] : gi2019173769gbKAG5291399.1 high affinity copper transporter [Histoplasma capsulatum G217B]
591	gi|2019171903|gb|KAG5289556.1|	1.21328e-05	9.79445e-06	1.46913e-05	1.50576e-05	1.29916e-05	1.52138e-05	1.53615e-05	1.49917e-05	1.44694e-05	1.46003e-05	0.000139304	10	DUF2414 superfamily domain-containing protein [Histoplasma capsulatum G217B]
592	gi|2019179738|gb|KAG5297320.1|	1.31177e-05	1.71093e-05	1.14113e-05	1.2878e-05	1.40377e-05	1.66734e-05	1.31427e-05	1.49957e-05	1.77141e-05	7.98426e-06	0.000139064	10	PCI superfamily domain-containing protein [Histoplasma capsulatum G217B]
81	gi|2019180949|gb|KAG5298531.1|	6.55133e-06	1.64267e-05	7.54289e-06	3.1313e-05	1.44271e-05	8.88259e-06	6.71621e-06	1.02234e-05	2.81604e-05	7.91632e-06	0.00013816	10	dienelactone hydrolase [Histoplasma capsulatum G217B]
348	gi|2019183572|gb|KAG5301121.1|	1.55728e-05	1.33143e-05	2.00469e-05	1.33957e-05	1.50577e-05	1.62174e-05	1.23342e-05	1.14686e-05	1.19663e-05	8.60314e-06	0.000137977	10	tho2 protein [Histoplasma capsulatum G217B]
870	gi|2019170459|gb|KAG5288124.1|	1.23037e-05	1.08349e-05	1.48965e-05	1.65636e-05	1.63111e-05	1.50358e-05	1.2336e-05	1.29004e-05	1.18294e-05	1.46136e-05	0.000137625	10	hypothetical protein I7I48_10229 [Histoplasma capsulatum G217B]
274	gi|2019170468|gb|KAG5288133.1|	1.1736e-05	1.50826e-05	9.65629e-06	1.18753e-05	2.43408e-05	1.39005e-05	8.97613e-06	1.73046e-05	1.24953e-05	1.22426e-05	0.00013761	10	aldo/keto reductase [Histoplasma capsulatum G217B]
618	gi|2019186495|gb|KAG5304012.1|	1.15979e-05	1.3576e-05	1.67506e-05	1.49573e-05	1.86029e-05	8.1519e-06	1.23181e-05	1.29009e-05	1.22216e-05	1.53728e-05	0.00013645	10	hypothetical protein I7I52_02199 [Histoplasma capsulatum] : gi225560396gbEEH08677.1 conserved hypothetical protein [Histoplasma capsulatum G186AR] : gi1999202301gbQSS69611.1 hypothetical protein I7I50_10961 [Histoplasma capsulatum G186AR]
749	gi|2019173859|gb|KAG5291489.1|	9.92186e-06	1.48233e-05	1.00222e-05	1.66487e-05	1.39238e-05	7.4594e-06	9.31395e-06	2.60184e-05	2.16241e-05	6.61951e-06	0.000136375	10	a-pheromone processing metallopeptidase Ste23 [Histoplasma capsulatum G217B]
1089	gi|2019183661|gb|KAG5301210.1|	1.23004e-05	1.27378e-05	2.08212e-05	1.30274e-05	1.31523e-05	1.26432e-05	1.29999e-05	1.35087e-05	1.47472e-05	9.84445e-06	0.000135782	10	UBX domain-containing protein Ubx2 [Histoplasma capsulatum G217B]
477	gi|1999206637|gb|QSS73944.1|	2.84441e-05	3.03833e-05	2.7234e-05	2.11767e-05	2.77656e-05						0.000135004	5	tubulin alpha-1 subunit [Histoplasma capsulatum G186AR] : gi2019178359gbKAG5295961.1 tubulin alpha-1 subunit [Histoplasma capsulatum] : gi225554594gbEEH02890.1 tubulin alpha-1 subunit [Histoplasma capsulatum G186AR] : gi1999195022gbQSS62398.1 tubulin alpha-1 subunit [Histoplasma capsulatum] : gi325094872gbEGC48182.1 tubulin alpha chain [Histoplasma capsulatum H88] : gi1999182406gbQSS50206.1 tubul…
545	gi|2019176582|gb|KAG5294191.1|	1.4956e-05	1.80051e-05	1.19176e-05	1.14522e-05	1.31843e-05	1.20241e-05	1.23137e-05	1.33582e-05	1.71877e-05	1.03072e-05	0.000134706	10	C6 finger domain-containing protein [Histoplasma capsulatum G217B]
[truncated: 394 more rows]

## Sheet: Venn - M Total
Protein Index	Locus	1::C01	1::C02	1::C03	1::C04	1::C05	2::M01	2::M02	2::M03	2::M04	2::M05	Total Signal	Replicate Count	Description
[truncated: 888 more rows]

[truncated: 7 more sheets: All C (no filter), All M (no filter), TFold settings & Volcano, Blue, Orange, Green, Red]
